# Supplementary material for: Shewanella baltica Ecotypes Have Wide Transcriptional Variation under the Same Growth Conditions
Source: mSphere. 2016 Oct 19;1(5):e00158-16. doi: 10.1128/mSphere.00158-16 (PMC5071532; doi:10.1128/mSphere.00158-16)
Supplement: Data Set S1 [file sph005162167s6.xls]

## Sheet: CUST-Shewanella_baltica-30K-C3-
Block	Row	Column	Name	ID	ControlType
1	1	1	MY-QC	noA2a	POSITIVE
1	1	2	MY-QC	noC2a	POSITIVE
1	1	3	MY-QC	noGa	POSITIVE
1	1	4	MY-QC	noT2a	POSITIVE
1	1	5	MY-QC	Bota	POSITIVE
1	1	6	MY-QC	Mida	POSITIVE
1	1	7	MY-QC	Topa	POSITIVE
1	1	8	C1	Ctrl-Pos-555	FALSE
1	1	9	C1m	Ctrl-Stringent-555	FALSE
1	1	10	C2	Ctrl-Pos-647	FALSE
1	1	11	C2m	Ctrl-Stringent-647	FALSE
1	1	12	MY-QC	Dela-00	POSITIVE
1	1	13	MY-QC	Dela-01	POSITIVE
1	1	14	MY-QC	Dela-02	POSITIVE
1	1	15	MY-QC	Dela-03	POSITIVE
1	1	16	MY-QC	Dela-04	POSITIVE
1	1	17	MY-QC	Dela-05	POSITIVE
1	1	18	MY-QC	Dela-06	POSITIVE
1	1	19	MY-QC	Dela-07	POSITIVE
1	1	20	MY-QC	Dela-08	POSITIVE
1	1	21	MY-QC	Dela-09	POSITIVE
1	1	22	MY-QC	Dela-10	POSITIVE
1	1	23	MY-QC	Dela-11	POSITIVE
1	1	24	MY-QC	Dela-12	POSITIVE
1	1	25	MY-QC	Dela-13	POSITIVE
1	1	26	MY-QC	Dela-14	POSITIVE
1	1	27	MY-QC	Dela-15	POSITIVE
1	1	28	MY-QC	Dela-16	POSITIVE
1	1	29	MY-QC	Dela-17	POSITIVE
1	1	30	MY-QC	Dela-18	POSITIVE
1	1	31	MY-QC	Dela-19	POSITIVE
1	1	32	MY-QC	Dela-20	POSITIVE
1	1	33	MY-QC	Dela-21	POSITIVE
1	1	34	MY-QC	Dela-22	POSITIVE
1	1	35	MY-QC	Dela-23	POSITIVE
1	1	36	MY-QC	Dela-24	POSITIVE
1	1	37	MY-QC	Dela-25	POSITIVE
1	1	38	MY-QC	Dela-26	POSITIVE
1	1	39	MY-QC	Dela-27	POSITIVE
1	1	40	MY-QC	Dela-28	POSITIVE
1	1	41	MY-QC	Dela-29	POSITIVE
1	1	42	MY-QC	Dela-30	POSITIVE
1	1	43	MY-QC	Dela-31	POSITIVE
1	1	44	MY-QC	Dela-32	POSITIVE
1	1	45	MY-QC	Dela-33	POSITIVE
1	1	46	MY-QC	Dela-34	POSITIVE
1	1	47	MY-QC	Dela-35	POSITIVE
1	1	48	MY-QC	Dela-36	POSITIVE
1	1	49	MY-QC	Dela-37	POSITIVE
1	1	50	MY-QC	Dela-38	POSITIVE
1	1	51	MY-QC	Dela-39	POSITIVE
1	1	52	MY-QC	Dela-40	POSITIVE
1	1	53	MY-QC	Dela-41	POSITIVE
1	1	54	MY-QC	Dela-42	POSITIVE
1	1	55	MY-QC	Dela-43	POSITIVE
1	1	56	MY-QC	Dela-44	POSITIVE
1	1	57	MY-QC	Dela-45	POSITIVE
1	1	58	MY-QC	noA2a	POSITIVE
1	1	59	MY-QC	noC2a	POSITIVE
1	1	60	MY-QC	noGa	POSITIVE
1	1	61	MY-QC	noT2a	POSITIVE
1	1	62	MY-QC	Bota	POSITIVE
1	1	63	MY-QC	Mida	POSITIVE
1	1	64	MY-QC	Topa	POSITIVE
1	1	65	C1	Ctrl-Pos-555	FALSE
1	1	66	C1m	Ctrl-Stringent-555	FALSE
1	1	67	C2	Ctrl-Pos-647	FALSE
1	1	68	C2m	Ctrl-Stringent-647	FALSE
1	1	69	MY-QC	Dela-00	POSITIVE
1	1	70	MY-QC	Dela-01	POSITIVE
1	1	71	MY-QC	Dela-02	POSITIVE
1	1	72	MY-QC	Dela-03	POSITIVE
1	1	73	MY-QC	Dela-04	POSITIVE
1	1	74	MY-QC	Dela-05	POSITIVE
1	1	75	MY-QC	Dela-06	POSITIVE
1	1	76	MY-QC	Dela-07	POSITIVE
1	1	77	MY-QC	Dela-08	POSITIVE
1	1	78	MY-QC	Dela-09	POSITIVE
1	1	79	MY-QC	Dela-10	POSITIVE
1	1	80	MY-QC	Dela-11	POSITIVE
1	1	81	MY-QC	Dela-12	POSITIVE
1	1	82	MY-QC	Dela-13	POSITIVE
1	1	83	MY-QC	Dela-14	POSITIVE
1	1	84	MY-QC	Dela-15	POSITIVE
1	1	85	MY-QC	Dela-16	POSITIVE
1	1	86	MY-QC	Dela-17	POSITIVE
1	1	87	MY-QC	Dela-18	POSITIVE
1	1	88	MY-QC	Dela-19	POSITIVE
1	1	89	MY-QC	Dela-20	POSITIVE
1	1	90	MY-QC	Dela-21	POSITIVE
1	1	91	MY-QC	Dela-22	POSITIVE
1	1	92	MY-QC	Dela-23	POSITIVE
1	1	93	MY-QC	Dela-24	POSITIVE
1	1	94	MY-QC	Dela-25	POSITIVE
1	1	95	MY-QC	Dela-26	POSITIVE
1	1	96	MY-QC	Dela-27	POSITIVE
1	1	97	MY-QC	Dela-28	POSITIVE
1	1	98	MY-QC	Dela-29	POSITIVE
1	1	99	MY-QC	Dela-30	POSITIVE
1	1	100	MY-QC	Dela-31	POSITIVE
1	1	101	MY-QC	Dela-32	POSITIVE
1	1	102	MY-QC	Dela-33	POSITIVE
1	1	103	MY-QC	Dela-34	POSITIVE
1	1	104	MY-QC	Dela-35	POSITIVE
1	1	105	MY-QC	Dela-36	POSITIVE
1	1	106	MY-QC	Dela-37	POSITIVE
1	1	107	MY-QC	Dela-38	POSITIVE
1	1	108	MY-QC	Dela-39	POSITIVE
1	1	109	MY-QC	Dela-40	POSITIVE
1	1	110	MY-QC	Dela-41	POSITIVE
1	1	111	MY-QC	Dela-42	POSITIVE
1	1	112	MY-QC	Dela-43	POSITIVE
1	1	113	MY-QC	Dela-44	POSITIVE
1	1	114	MY-QC	Dela-45	POSITIVE
1	1	115	MY-QC	Dela-00	POSITIVE
1	1	116	MY-QC	Dela-01	POSITIVE
1	1	117	MY-QC	Dela-02	POSITIVE
1	1	118	MY-QC	Dela-03	POSITIVE
1	1	119	MY-QC	Dela-04	POSITIVE
1	1	120	MY-QC	Dela-05	POSITIVE
1	1	121	MY-QC	Dela-06	POSITIVE
1	1	122	MY-QC	Dela-07	POSITIVE
1	1	123	MY-QC	Dela-08	POSITIVE
1	1	124	MY-QC	Dela-09	POSITIVE
1	1	125	MY-QC	Dela-10	POSITIVE
1	1	126	MY-QC	Dela-11	POSITIVE
1	1	127	MY-QC	Dela-12	POSITIVE
1	1	128	MY-QC	Dela-13	POSITIVE
1	1	129	MY-QC	Dela-14	POSITIVE
1	1	130	MY-QC	Dela-15	POSITIVE
1	1	131	MY-QC	Dela-16	POSITIVE
1	1	132	MY-QC	Dela-17	POSITIVE
1	1	133	MY-QC	Dela-18	POSITIVE
1	1	134	MY-QC	Dela-19	POSITIVE
1	1	135	MY-QC	Dela-20	POSITIVE
1	1	136	MY-QC	Dela-21	POSITIVE
1	1	137	MY-QC	Dela-22	POSITIVE
1	1	138	MY-QC	Dela-23	POSITIVE
1	1	139	MY-QC	Dela-24	POSITIVE
1	1	140	MY-QC	Dela-25	POSITIVE
1	1	141	MY-QC	Dela-26	POSITIVE
1	1	142	MY-QC	Dela-27	POSITIVE
1	1	143	MY-QC	Dela-28	POSITIVE
1	1	144	MY-QC	Dela-29	POSITIVE
1	1	145	MY-QC	Dela-30	POSITIVE
1	1	146	MY-QC	Dela-31	POSITIVE
1	1	147	MY-QC	Dela-32	POSITIVE
1	1	148	MY-QC	Dela-33	POSITIVE
1	1	149	MY-QC	Dela-34	POSITIVE
1	1	150	MY-QC	Dela-35	POSITIVE
1	1	151	MY-QC	Dela-36	POSITIVE
1	1	152	MY-QC	Dela-37	POSITIVE
1	1	153	MY-QC	Dela-38	POSITIVE
1	1	154	MY-QC	Dela-39	POSITIVE
1	1	155	MY-QC	Dela-40	POSITIVE
1	1	156	MY-QC	Dela-41	POSITIVE
1	1	157	MY-QC	Dela-42	POSITIVE
1	1	158	MY-QC	Dela-43	POSITIVE
1	1	159	MY-QC	Dela-44	POSITIVE
1	1	160	MY-QC	Dela-45	POSITIVE
1	2	1	MY-QC	Dela-00	POSITIVE
1	2	2	MY-QC	Dela-01	POSITIVE
1	2	3	MY-QC	Dela-02	POSITIVE
1	2	4	MY-QC	Dela-03	POSITIVE
1	2	5	MY-QC	Dela-04	POSITIVE
1	2	6	MY-QC	Dela-05	POSITIVE
1	2	7	MY-QC	Dela-06	POSITIVE
1	2	8	MY-QC	Dela-07	POSITIVE
1	2	9	MY-QC	Dela-08	POSITIVE
1	2	10	MY-QC	Dela-09	POSITIVE
1	2	11	MY-QC	Dela-10	POSITIVE
1	2	12	MY-QC	Dela-11	POSITIVE
1	2	13	MY-QC	Dela-12	POSITIVE
1	2	14	MY-QC	Dela-13	POSITIVE
1	2	15	MY-QC	Dela-14	POSITIVE
1	2	16	MY-QC	Dela-15	POSITIVE
1	2	17	MY-QC	Dela-16	POSITIVE
1	2	18	MY-QC	Dela-17	POSITIVE
1	2	19	MY-QC	Dela-18	POSITIVE
1	2	20	MY-QC	Dela-19	POSITIVE
1	2	21	MY-QC	Dela-20	POSITIVE
1	2	22	MY-QC	Dela-21	POSITIVE
1	2	23	MY-QC	Dela-22	POSITIVE
1	2	24	MY-QC	Dela-23	POSITIVE
1	2	25	MY-QC	Dela-24	POSITIVE
1	2	26	MY-QC	Dela-25	POSITIVE
1	2	27	MY-QC	Dela-26	POSITIVE
1	2	28	MY-QC	Dela-27	POSITIVE
1	2	29	MY-QC	Dela-28	POSITIVE
1	2	30	MY-QC	Dela-29	POSITIVE
1	2	31	MY-QC	Dela-30	POSITIVE
1	2	32	MY-QC	Dela-31	POSITIVE
1	2	33	MY-QC	Dela-32	POSITIVE
1	2	34	MY-QC	Dela-33	POSITIVE
1	2	35	MY-QC	Dela-34	POSITIVE
1	2	36	MY-QC	Dela-35	POSITIVE
1	2	37	MY-QC	Dela-36	POSITIVE
1	2	38	MY-QC	Dela-37	POSITIVE
1	2	39	MY-QC	Dela-38	POSITIVE
1	2	40	MY-QC	Dela-39	POSITIVE
1	2	41	MY-QC	Dela-40	POSITIVE
1	2	42	MY-QC	Dela-41	POSITIVE
1	2	43	MY-QC	Dela-42	POSITIVE
1	2	44	MY-QC	Dela-43	POSITIVE
1	2	45	MY-QC	Dela-44	POSITIVE
1	2	46	MY-QC	Dela-45	POSITIVE
1	2	47	MY-QC	Dela-00	POSITIVE
1	2	48	MY-QC	Dela-01	POSITIVE
1	2	49	MY-QC	Dela-02	POSITIVE
1	2	50	MY-QC	Dela-03	POSITIVE
1	2	51	MY-QC	Dela-04	POSITIVE
1	2	52	MY-QC	Dela-05	POSITIVE
1	2	53	MY-QC	Dela-06	POSITIVE
1	2	54	MY-QC	Dela-07	POSITIVE
1	2	55	MY-QC	Dela-08	POSITIVE
1	2	56	MY-QC	Dela-09	POSITIVE
1	2	57	MY-QC	Dela-10	POSITIVE
1	2	58	MY-QC	Dela-11	POSITIVE
1	2	59	MY-QC	Dela-12	POSITIVE
1	2	60	MY-QC	Dela-13	POSITIVE
1	2	61	MY-QC	Dela-14	POSITIVE
1	2	62	MY-QC	Dela-15	POSITIVE
1	2	63	MY-QC	Dela-16	POSITIVE
1	2	64	MY-QC	Dela-17	POSITIVE
1	2	65	MY-QC	Dela-18	POSITIVE
1	2	66	MY-QC	Dela-19	POSITIVE
1	2	67	MY-QC	Dela-20	POSITIVE
1	2	68	MY-QC	Dela-21	POSITIVE
1	2	69	MY-QC	Dela-22	POSITIVE
1	2	70	MY-QC	Dela-23	POSITIVE
1	2	71	MY-QC	Dela-24	POSITIVE
1	2	72	MY-QC	Dela-25	POSITIVE
1	2	73	MY-QC	Dela-26	POSITIVE
1	2	74	MY-QC	Dela-27	POSITIVE
1	2	75	MY-QC	Dela-28	POSITIVE
1	2	76	MY-QC	Dela-29	POSITIVE
1	2	77	MY-QC	Dela-30	POSITIVE
1	2	78	MY-QC	Dela-31	POSITIVE
1	2	79	MY-QC	Dela-32	POSITIVE
1	2	80	MY-QC	Dela-33	POSITIVE
1	2	81	MY-QC	Dela-34	POSITIVE
1	2	82	MY-QC	Dela-35	POSITIVE
1	2	83	MY-QC	Dela-36	POSITIVE
1	2	84	MY-QC	Dela-37	POSITIVE
1	2	85	MY-QC	Dela-38	POSITIVE
1	2	86	MY-QC	Dela-39	POSITIVE
1	2	87	MY-QC	Dela-40	POSITIVE
1	2	88	MY-QC	Dela-41	POSITIVE
1	2	89	MY-QC	Dela-42	POSITIVE
1	2	90	MY-QC	Dela-43	POSITIVE
1	2	91	MY-QC	Dela-44	POSITIVE
1	2	92	MY-QC	Dela-45	POSITIVE
1	2	93	MY-QC	noA2a	POSITIVE
1	2	94	MY-QC	noC2a	POSITIVE
1	2	95	MY-QC	noGa	POSITIVE
1	2	96	MY-QC	noT2a	POSITIVE
1	2	97	MY-QC	Bota	POSITIVE
1	2	98	MY-QC	Mida	POSITIVE
1	2	99	MY-QC	Topa	POSITIVE
1	2	100	C1	Ctrl-Pos-555	FALSE
1	2	101	C1m	Ctrl-Stringent-555	FALSE
1	2	102	C2	Ctrl-Pos-647	FALSE
1	2	103	C2m	Ctrl-Stringent-647	FALSE
1	2	104	MY-QC	Dela-00	POSITIVE
1	2	105	MY-QC	Dela-01	POSITIVE
1	2	106	MY-QC	Dela-02	POSITIVE
1	2	107	MY-QC	Dela-03	POSITIVE
1	2	108	MY-QC	Dela-04	POSITIVE
1	2	109	MY-QC	Dela-05	POSITIVE
1	2	110	MY-QC	Dela-06	POSITIVE
1	2	111	MY-QC	Dela-07	POSITIVE
1	2	112	MY-QC	Dela-08	POSITIVE
1	2	113	MY-QC	Dela-09	POSITIVE
1	2	114	MY-QC	Dela-10	POSITIVE
1	2	115	MY-QC	Dela-11	POSITIVE
1	2	116	MY-QC	Dela-12	POSITIVE
1	2	117	MY-QC	Dela-13	POSITIVE
1	2	118	MY-QC	Dela-14	POSITIVE
1	2	119	MY-QC	Dela-15	POSITIVE
1	2	120	MY-QC	Dela-16	POSITIVE
1	2	121	MY-QC	Dela-17	POSITIVE
1	2	122	MY-QC	Dela-18	POSITIVE
1	2	123	MY-QC	Dela-19	POSITIVE
1	2	124	MY-QC	Dela-20	POSITIVE
1	2	125	MY-QC	Dela-21	POSITIVE
1	2	126	MY-QC	Dela-22	POSITIVE
1	2	127	MY-QC	Dela-23	POSITIVE
1	2	128	MY-QC	Dela-24	POSITIVE
1	2	129	MY-QC	Dela-25	POSITIVE
1	2	130	MY-QC	Dela-26	POSITIVE
1	2	131	MY-QC	Dela-27	POSITIVE
1	2	132	MY-QC	Dela-28	POSITIVE
1	2	133	MY-QC	Dela-29	POSITIVE
1	2	134	MY-QC	Dela-30	POSITIVE
1	2	135	MY-QC	Dela-31	POSITIVE
1	2	136	MY-QC	Dela-32	POSITIVE
1	2	137	MY-QC	Dela-33	POSITIVE
1	2	138	MY-QC	Dela-34	POSITIVE
1	2	139	MY-QC	Dela-35	POSITIVE
1	2	140	MY-QC	Dela-36	POSITIVE
1	2	141	MY-QC	Dela-37	POSITIVE
1	2	142	MY-QC	Dela-38	POSITIVE
1	2	143	MY-QC	Dela-39	POSITIVE
1	2	144	MY-QC	Dela-40	POSITIVE
1	2	145	MY-QC	Dela-41	POSITIVE
1	2	146	MY-QC	Dela-42	POSITIVE
1	2	147	MY-QC	Dela-43	POSITIVE
1	2	148	MY-QC	Dela-44	POSITIVE
1	2	149	MY-QC	Dela-45	POSITIVE
1	2	150	C2m	Ctrl-Stringent-647	FALSE
1	2	151	C2	Ctrl-Pos-647	FALSE
1	2	152	C1m	Ctrl-Stringent-555	FALSE
1	2	153	C1	Ctrl-Pos-555	FALSE
1	2	154	MY-QC	Topa	POSITIVE
1	2	155	MY-QC	Mida	POSITIVE
1	2	156	MY-QC	Bota	POSITIVE
1	2	157	MY-QC	noT2a	POSITIVE
1	2	158	MY-QC	noGa	POSITIVE
1	2	159	MY-QC	noC2a	POSITIVE
1	2	160	MY-QC	noA2a	POSITIVE
1	3	1	C2	Ctrl-Pos-647	FALSE
1	3	2	C1	Ctrl-Pos-555	FALSE
1	3	3	OS185__452_@gene378-253	OS185__452_@gene378-253
1	3	4	OS185__3773_@gene556-232	OS185__3773_@gene556-232
1	3	5	OS185_1014_@intergenic512-293	OS185_1014_@intergenic512-293
1	3	6	OS155__3528_@gene3351-1011	OS155__3528_@gene3351-1011
1	3	7	OS185__2521_@gene2330-223	OS185__2521_@gene2330-223
1	3	8	OS185__1782_@gene1646-859	OS185__1782_@gene1646-859
1	3	9	OS185__517_@gene3603-456	OS185__517_@gene3603-456
1	3	10	OS185__1060_@gene3106-70	OS185__1060_@gene3106-70
1	3	11	OS185__3096_@gene2851-257	OS185__3096_@gene2851-257
1	3	12	OS185__1174_@gene1016-1	OS185__1174_@gene1016-1
1	3	13	OS185__169_@gene4222-88	OS185__169_@gene4222-88
1	3	14	OS185__2772_@gene2535-420	OS185__2772_@gene2535-420
1	3	15	OS185_4188_@intergenic411-1	OS185_4188_@intergenic411-1
1	3	16	OS185__2933_@gene4656-103	OS185__2933_@gene4656-103
1	3	17	OS185__3623_@gene689-547	OS185__3623_@gene689-547
1	3	18	OS185__1906_@gene4459-689	OS185__1906_@gene4459-689
1	3	19	OS185__209_@gene3941-318	OS185__209_@gene3941-318
1	3	20	OS185__1689_@gene1567-756	OS185__1689_@gene1567-756
1	3	21	OS185__4247_@gene4867-207	OS185__4247_@gene4867-207
1	3	22	OS185__1867_@gene1733-44	OS185__1867_@gene1733-44
1	3	23	OS185__4174_@gene169-636	OS185__4174_@gene169-636
1	3	24	OS185__711_@gene3455-347	OS185__711_@gene3455-347
1	3	25	OS185__3944_@gene403-31	OS185__3944_@gene403-31
1	3	26	OS185__308_@gene233-286	OS185__308_@gene233-286
1	3	27	OS185__2157_@gene2099-244	OS185__2157_@gene2099-244
1	3	28	OS223__2760_@gene5917-14	OS223__2760_@gene5917-14
1	3	29	OS185__1341_@gene1183-555	OS185__1341_@gene1183-555
1	3	30	OS185__2039_@gene1865-443	OS185__2039_@gene1865-443
1	3	31	OS185__3208_@gene2967-573	OS185__3208_@gene2967-573
1	3	32	OS195__1564_@gene5000-125	OS195__1564_@gene5000-125
1	3	33	OS185__4206_@gene136-65	OS185__4206_@gene136-65
1	3	34	OS185__1829_@gene1694-11	OS185__1829_@gene1694-11
1	3	35	OS185__837_@gene3339-223	OS185__837_@gene3339-223
1	3	36	OS185__3799_@gene530-261	OS185__3799_@gene530-261
1	3	37	OS185__4070_@gene3813-359	OS185__4070_@gene3813-359
1	3	38	OS185__823_@gene4350-488	OS185__823_@gene4350-488
1	3	39	OS185__3767_@gene562-141	OS185__3767_@gene562-141
1	3	40	C1	Ctrl-Pos-555	FALSE
1	3	41	C2	Ctrl-Pos-647	FALSE
1	3	42	C1	Ctrl-Pos-555	FALSE
1	3	43	OS185__860_@gene3300-300	OS185__860_@gene3300-300
1	3	44	OS185__513_@gene3608-1	OS185__513_@gene3608-1
1	3	45	OS185__3664_@gene646-659	OS185__3664_@gene646-659
1	3	46	OS185__232_@gene3918-550	OS185__232_@gene3918-550
1	3	47	OS185__3616_@gene696-306	OS185__3616_@gene696-306
1	3	48	OS185_1238_@intergenic698-100	OS185_1238_@intergenic698-100
1	3	49	OS185__2346_@gene1908-439	OS185__2346_@gene1908-439
1	3	50	OS185__2469_@gene2278-790	OS185__2469_@gene2278-790
1	3	51	OS185__1797_@gene1661-239	OS185__1797_@gene1661-239
1	3	52	OS185__876_@gene3284-1072	OS185__876_@gene3284-1072
1	3	53	OS185__1577_@gene4410-381	OS185__1577_@gene4410-381
1	3	54	OS185__1867_@gene1733-241	OS185__1867_@gene1733-241
1	3	55	OS185__1392_@gene1279-133	OS185__1392_@gene1279-133
1	3	56	OS185__2188_@gene2069-258	OS185__2188_@gene2069-258
1	3	57	OS185__1386_@gene1273-445	OS185__1386_@gene1273-445
1	3	58	OS185__496_@gene3623-1122	OS185__496_@gene3623-1122
1	3	59	OS223_Contig65_46_@gene5393-1409	OS223_Contig65_46_@gene5393-1409
1	3	60	OS185__4276_@gene4888-976	OS185__4276_@gene4888-976
1	3	61	OS185__2820_@gene2580-352	OS185__2820_@gene2580-352
1	3	62	OS155__2321_@gene2203-327	OS155__2321_@gene2203-327
1	3	63	OS185__2101_@gene2109-164	OS185__2101_@gene2109-164
1	3	64	OS185__1198_@gene1039-201	OS185__1198_@gene1039-201
1	3	65	OS185__3032_@gene2787-163	OS185__3032_@gene2787-163
1	3	66	OS185__552_@gene3574-21	OS185__552_@gene3574-21
1	3	67	OS185__1098_@gene940-199	OS185__1098_@gene940-199
1	3	68	OS185__1625_@gene1502-411	OS185__1625_@gene1502-411
1	3	69	OS185__1601_@gene1476-159	OS185__1601_@gene1476-159
1	3	70	OS185__3503_@gene847-115	OS185__3503_@gene847-115
1	3	71	OS195__2879_@gene5136-367	OS195__2879_@gene5136-367
1	3	72	OS185__648_@gene4295-2533	OS185__648_@gene4295-2533
1	3	73	OS185__266_@gene3896-470	OS185__266_@gene3896-470
1	3	74	OS185__2258_@gene2003-177	OS185__2258_@gene2003-177
1	3	75	OS185__4227_@gene4847-543	OS185__4227_@gene4847-543
1	3	76	OS185__4026_@gene3760-406	OS185__4026_@gene3760-406
1	3	77	OS185__4058_@gene3795-11	OS185__4058_@gene3795-11
1	3	78	OS223__2204_@gene5838-119	OS223__2204_@gene5838-119
1	3	79	OS223__4264_@gene6086-817	OS223__4264_@gene6086-817
1	3	80	C1	Ctrl-Pos-555	FALSE
1	3	81	C2	Ctrl-Pos-647	FALSE
1	3	82	C1	Ctrl-Pos-555	FALSE
1	3	83	OS185__2515_@gene2324-339	OS185__2515_@gene2324-339
1	3	84	OS185__3909_@gene437-27	OS185__3909_@gene437-27
1	3	85	OS185__966_@gene3197-400	OS185__966_@gene3197-400
1	3	86	OS195__4666_@gene5348-139	OS195__4666_@gene5348-139
1	3	87	OS185__1015_@gene3155-423	OS185__1015_@gene3155-423
1	3	88	OS185__2745_@gene2508-846	OS185__2745_@gene2508-846
1	3	89	OS185__338_@gene269-276	OS185__338_@gene269-276
1	3	90	OS223_Contig67_88_@gene5571-99	OS223_Contig67_88_@gene5571-99
1	3	91	OS185__2836_@gene2596-850	OS185__2836_@gene2596-850
1	3	92	OS185__3958_@gene3656-692	OS185__3958_@gene3656-692
1	3	93	OS185__2093_@gene2119-751	OS185__2093_@gene2119-751
1	3	94	OS185__3583_@gene730-439	OS185__3583_@gene730-439
1	3	95	OS185__2043_@gene1869-559	OS185__2043_@gene1869-559
1	3	96	OS185__687_@gene3485-470	OS185__687_@gene3485-470
1	3	97	OS155__4375_@gene4139-301	OS155__4375_@gene4139-301
1	3	98	OS185__2871_@gene2629-334	OS185__2871_@gene2629-334
1	3	99	OS185__1855_@gene4441-336	OS185__1855_@gene4441-336
1	3	100	OS185__1790_@gene1654-701	OS185__1790_@gene1654-701
1	3	101	OS185__2343_@gene1911-513	OS185__2343_@gene1911-513
1	3	102	OS185__715_@gene4324-468	OS185__715_@gene4324-468
1	3	103	OS185__2068_@gene2143-505	OS185__2068_@gene2143-505
1	3	104	OS185__1771_@gene1636-861	OS185__1771_@gene1636-861
1	3	105	OS185__3220_@gene2980-482	OS185__3220_@gene2980-482
1	3	106	OS185__672_@gene3501-374	OS185__672_@gene3501-374
1	3	107	OS185__2914_@gene2670-290	OS185__2914_@gene2670-290
1	3	108	OS195__4612_@gene5315-238	OS195__4612_@gene5315-238
1	3	109	OS185_1518_@intergenic268-9	OS185_1518_@intergenic268-9
1	3	110	OS195__2236_@gene1829-595	OS195__2236_@gene1829-595
1	3	111	OS185__684_@gene3488-602	OS185__684_@gene3488-602
1	3	112	OS195__2170_@gene5077-121	OS195__2170_@gene5077-121
1	3	113	OS185__1960_@gene1787-436	OS185__1960_@gene1787-436
1	3	114	OS185__224_@gene3926-368	OS185__224_@gene3926-368
1	3	115	OS195__4540_@gene5296-400	OS195__4540_@gene5296-400
1	3	116	OS155__2906_@gene2760-438	OS155__2906_@gene2760-438
1	3	117	OS185__3911_@gene435-158	OS185__3911_@gene435-158
1	3	118	OS185__3782_@gene547-76	OS185__3782_@gene547-76
1	3	119	OS195__369_@gene4925-1012	OS195__369_@gene4925-1012
1	3	120	C1	Ctrl-Pos-555	FALSE
1	3	121	C2	Ctrl-Pos-647	FALSE
1	3	122	C1	Ctrl-Pos-555	FALSE
1	3	123	OS185__2297_@gene1957-70	OS185__2297_@gene1957-70
1	3	124	OS185__2658_@gene2420-33	OS185__2658_@gene2420-33
1	3	125	OS185__1388_@gene1275-3	OS185__1388_@gene1275-3
1	3	126	OS185__3171_@gene2926-483	OS185__3171_@gene2926-483
1	3	127	OS155__4246_@gene4032-43	OS155__4246_@gene4032-43
1	3	128	OS155__612_@gene602-402	OS155__612_@gene602-402
1	3	129	OS185__3179_@gene2938-300	OS185__3179_@gene2938-300
1	3	130	OS185__323_@gene255-441	OS185__323_@gene255-441
1	3	131	OS185__1029_@gene3139-70	OS185__1029_@gene3139-70
1	3	132	OS185__1302_@gene1143-841	OS185__1302_@gene1143-841
1	3	133	OS185__1674_@gene1552-70	OS185__1674_@gene1552-70
1	3	134	OS185__2703_@gene2465-241	OS185__2703_@gene2465-241
1	3	135	OS185__3924_@gene423-73	OS185__3924_@gene423-73
1	3	136	OS185__3842_@gene487-136	OS185__3842_@gene487-136
1	3	137	OS185__857_@gene3303-838	OS185__857_@gene3303-838
1	3	138	OS185__1385_@gene1272-337	OS185__1385_@gene1272-337
1	3	139	OS185__4045_@gene3781-643	OS185__4045_@gene3781-643
1	3	140	OS185__3564_@gene791-620	OS185__3564_@gene791-620
1	3	141	OS185__2129_@gene4522-1003	OS185__2129_@gene4522-1003
1	3	142	OS185__1311_@gene1152-29	OS185__1311_@gene1152-29
1	3	143	OS155__4279_@gene4059-615	OS155__4279_@gene4059-615
1	3	144	OS185__1992_@gene4475-192	OS185__1992_@gene4475-192
1	3	145	OS185__1052_@gene3114-718	OS185__1052_@gene3114-718
1	3	146	OS185__1218_@gene1056-441	OS185__1218_@gene1056-441
1	3	147	OS223_Contig67_36_@gene5534-550	OS223_Contig67_36_@gene5534-550
1	3	148	OS185__2348_@gene1906-602	OS185__2348_@gene1906-602
1	3	149	OS185__1807_@gene1671-204	OS185__1807_@gene1671-204
1	3	150	OS185__1436_@gene4390-238	OS185__1436_@gene4390-238
1	3	151	OS185__4028_@gene3762-954	OS185__4028_@gene3762-954
1	3	152	OS185__1020_@gene4370-70	OS185__1020_@gene4370-70
1	3	153	OS223__4053_@gene6056-312	OS223__4053_@gene6056-312
1	3	154	OS155__3907_@gene3710-417	OS155__3907_@gene3710-417
1	3	155	OS185__2441_@gene2254-270	OS185__2441_@gene2254-270
1	3	156	OS185__1091_@gene933-234	OS185__1091_@gene933-234
1	3	157	OS185__2928_@gene4651-317	OS185__2928_@gene4651-317
1	3	158	OS185__2658_@gene2420-425	OS185__2658_@gene2420-425
1	3	159	OS185__3276_@gene4708-708	OS185__3276_@gene4708-708
1	3	160	C1	Ctrl-Pos-555	FALSE
1	4	1	OS155__3894_@gene3697-44	OS155__3894_@gene3697-44
1	4	2	OS185__2275_@gene1979-567	OS185__2275_@gene1979-567
1	4	3	OS185__4143_@gene203-473	OS185__4143_@gene203-473
1	4	4	OS185__2548_@gene2357-238	OS185__2548_@gene2357-238
1	4	5	OS155__1945_@gene1860-172	OS155__1945_@gene1860-172
1	4	6	OS185__1147_@gene989-258	OS185__1147_@gene989-258
1	4	7	OS195__4535_@gene5292-770	OS195__4535_@gene5292-770
1	4	8	OS185_4084_@intergenic1027-47	OS185_4084_@intergenic1027-47
1	4	9	OS185__1012_@gene3158-527	OS185__1012_@gene3158-527
1	4	10	OS185__3903_@gene440-172	OS185__3903_@gene440-172
1	4	11	OS185__2888_@gene2646-328	OS185__2888_@gene2646-328
1	4	12	OS155_1662_@intergenic639-25	OS155_1662_@intergenic639-25
1	4	13	OS195__2835_@gene2569-1800	OS195__2835_@gene2569-1800
1	4	14	OS185__2078_@gene4499-296	OS185__2078_@gene4499-296
1	4	15	OS155__3257_@gene3093-93	OS155__3257_@gene3093-93
1	4	16	OS223__2239_@gene5867-695	OS223__2239_@gene5867-695
1	4	17	OS185__4297_@gene111-117	OS185__4297_@gene111-117
1	4	18	OS195_1393_@intergenic577-276	OS195_1393_@intergenic577-276
1	4	19	OS185__711_@gene3455-229	OS185__711_@gene3455-229
1	4	20	OS185__3857_@gene4784-22	OS185__3857_@gene4784-22
1	4	21	OS185__1265_@gene1107-368	OS185__1265_@gene1107-368
1	4	22	OS185__3365_@gene4724-104	OS185__3365_@gene4724-104
1	4	23	OS185__3820_@gene509-840	OS185__3820_@gene509-840
1	4	24	OS185__2999_@gene2754-299	OS185__2999_@gene2754-299
1	4	25	OS185__3615_@gene697-248	OS185__3615_@gene697-248
1	4	26	OS195_3798_@intergenic496-289	OS195_3798_@intergenic496-289
1	4	27	OS185__3475_@gene875-389	OS185__3475_@gene875-389
1	4	28	OS185__3888_@gene441-436	OS185__3888_@gene441-436
1	4	29	OS185__268_@gene3894-732	OS185__268_@gene3894-732
1	4	30	OS185__2869_@gene2627-179	OS185__2869_@gene2627-179
1	4	31	OS155__2009_@gene1916-374	OS155__2009_@gene1916-374
1	4	32	OS185__4258_@gene4878-672	OS185__4258_@gene4878-672
1	4	33	OS195__4684_@gene5366-117	OS195__4684_@gene5366-117
1	4	34	OS195__4615_@gene5316-749	OS195__4615_@gene5316-749
1	4	35	OS195__4610_@gene4118-173	OS195__4610_@gene4118-173
1	4	36	OS185__1249_@gene1092-269	OS185__1249_@gene1092-269
1	4	37	OS185_1947_@intergenic375-111	OS185_1947_@intergenic375-111
1	4	38	OS185__2831_@gene2591-736	OS185__2831_@gene2591-736
1	4	39	OS185__3964_@gene3661-151	OS185__3964_@gene3661-151
1	4	40	OS185__389_@gene316-271	OS185__389_@gene316-271
1	4	41	OS185__2907_@gene2663-631	OS185__2907_@gene2663-631
1	4	42	OS185__1809_@gene1673-436	OS185__1809_@gene1673-436
1	4	43	OS195__2913_@gene5170-1	OS195__2913_@gene5170-1
1	4	44	OS185__3027_@gene2782-1	OS185__3027_@gene2782-1
1	4	45	OS223__1613_@gene5725-590	OS223__1613_@gene5725-590
1	4	46	OS185__2409_@gene2223-380	OS185__2409_@gene2223-380
1	4	47	OS185__2546_@gene2355-28	OS185__2546_@gene2355-28
1	4	48	OS185__2842_@gene2602-134	OS185__2842_@gene2602-134
1	4	49	OS223_Contig67_73_@gene5562-25	OS223_Contig67_73_@gene5562-25
1	4	50	OS223__2977_@gene2734-48	OS223__2977_@gene2734-48
1	4	51	OS185__2515_@gene2324-410	OS185__2515_@gene2324-410
1	4	52	OS185_3346_@intergenic1080-216	OS185_3346_@intergenic1080-216
1	4	53	OS185__1273_@gene1114-70	OS185__1273_@gene1114-70
1	4	54	OS185__2691_@gene2453-1025	OS185__2691_@gene2453-1025
1	4	55	OS185__2099_@gene2111-485	OS185__2099_@gene2111-485
1	4	56	OS155__1906_@gene1823-384	OS155__1906_@gene1823-384
1	4	57	OS185__1935_@gene1761-322	OS185__1935_@gene1761-322
1	4	58	OS185__2644_@gene4618-258	OS185__2644_@gene4618-258
1	4	59	OS185__105_@gene37-97	OS185__105_@gene37-97
1	4	60	OS185__1211_@gene1048-398	OS185__1211_@gene1048-398
1	4	61	OS185__94_@gene26-159	OS185__94_@gene26-159
1	4	62	OS185__2725_@gene2490-244	OS185__2725_@gene2490-244
1	4	63	OS185__447_@gene373-347	OS185__447_@gene373-347
1	4	64	OS185__1870_@gene1737-274	OS185__1870_@gene1737-274
1	4	65	OS185__2391_@gene2206-546	OS185__2391_@gene2206-546
1	4	66	OS185__1991_@gene1818-672	OS185__1991_@gene1818-672
1	4	67	OS185__2511_@gene2320-115	OS185__2511_@gene2320-115
1	4	68	OS185__2441_@gene2254-533	OS185__2441_@gene2254-533
1	4	69	OS185__1508_@gene1385-237	OS185__1508_@gene1385-237
1	4	70	OS185__437_@gene363-34	OS185__437_@gene363-34
1	4	71	OS185__4250_@gene4870-285	OS185__4250_@gene4870-285
1	4	72	OS155__4246_@gene4032-491	OS155__4246_@gene4032-491
1	4	73	OS185__3703_@gene596-386	OS185__3703_@gene596-386
1	4	74	OS185__2488_@gene2297-244	OS185__2488_@gene2297-244
1	4	75	OS185__3849_@gene4782-159	OS185__3849_@gene4782-159
1	4	76	OS195__3268_@gene2930-423	OS195__3268_@gene2930-423
1	4	77	OS155__3918_@gene3721-51	OS155__3918_@gene3721-51
1	4	78	OS155__131_@gene128-446	OS155__131_@gene128-446
1	4	79	OS185__3097_@gene2852-1	OS185__3097_@gene2852-1
1	4	80	OS185__1171_@gene1013-357	OS185__1171_@gene1013-357
1	4	81	OS185__4187_@gene156-958	OS185__4187_@gene156-958
1	4	82	OS185__4084_@gene3825-372	OS185__4084_@gene3825-372
1	4	83	OS185__3008_@gene4680-317	OS185__3008_@gene4680-317
1	4	84	OS155__3312_@gene3148-179	OS155__3312_@gene3148-179
1	4	85	OS185__2156_@gene2100-347	OS185__2156_@gene2100-347
1	4	86	OS195__4670_@gene5352-297	OS195__4670_@gene5352-297
1	4	87	OS185__94_@gene26-476	OS185__94_@gene26-476
1	4	88	OS185__3694_@gene620-1	OS185__3694_@gene620-1
1	4	89	OS185__1947_@gene1775-90	OS185__1947_@gene1775-90
1	4	90	OS185__2889_@gene2647-849	OS185__2889_@gene2647-849
1	4	91	OS195__7_@gene7-434	OS195__7_@gene7-434
1	4	92	OS185__2827_@gene2587-499	OS185__2827_@gene2587-499
1	4	93	OS185__208_@gene4235-401	OS185__208_@gene4235-401
1	4	94	OS185__1814_@gene1678-747	OS185__1814_@gene1678-747
1	4	95	OS223__253_@gene5631-28	OS223__253_@gene5631-28
1	4	96	OS185__4189_@gene153-5	OS185__4189_@gene153-5
1	4	97	OS185__892_@gene3273-294	OS185__892_@gene3273-294
1	4	98	OS185__3028_@gene2783-631	OS185__3028_@gene2783-631
1	4	99	OS185__410_@gene337-87	OS185__410_@gene337-87
1	4	100	OS185__2748_@gene2511-580	OS185__2748_@gene2511-580
1	4	101	OS185__2255_@gene2006-804	OS185__2255_@gene2006-804
1	4	102	OS185__1162_@gene1004-626	OS185__1162_@gene1004-626
1	4	103	OS185__4138_@gene208-302	OS185__4138_@gene208-302
1	4	104	OS155__3568_@gene3390-94	OS155__3568_@gene3390-94
1	4	105	OS185__2863_@gene2621-428	OS185__2863_@gene2621-428
1	4	106	OS195_4504_@intergenic1237-112	OS195_4504_@intergenic1237-112
1	4	107	OS185__1457_@gene1338-473	OS185__1457_@gene1338-473
1	4	108	OS185__1472_@gene1350-12	OS185__1472_@gene1350-12
1	4	109	OS185__2056_@gene1882-368	OS185__2056_@gene1882-368
1	4	110	OS155__4343_@gene4114-1	OS155__4343_@gene4114-1
1	4	111	OS185__2710_@gene4621-761	OS185__2710_@gene4621-761
1	4	112	OS223__892_@gene787-10	OS223__892_@gene787-10
1	4	113	OS185__2953_@gene2710-289	OS185__2953_@gene2710-289
1	4	114	OS185__3619_@gene693-488	OS185__3619_@gene693-488
1	4	115	OS185__3975_@gene3670-127	OS185__3975_@gene3670-127
1	4	116	OS223__1222_@gene5688-413	OS223__1222_@gene5688-413
1	4	117	OS185__955_@gene3209-736	OS185__955_@gene3209-736
1	4	118	OS185__2938_@gene2695-94	OS185__2938_@gene2695-94
1	4	119	OS185__1724_@gene4420-76	OS185__1724_@gene4420-76
1	4	120	OS223__2920_@gene5931-46	OS223__2920_@gene5931-46
1	4	121	OS185__3463_@gene886-68	OS185__3463_@gene886-68
1	4	122	OS185__3617_@gene695-634	OS185__3617_@gene695-634
1	4	123	OS185__3632_@gene680-98	OS185__3632_@gene680-98
1	4	124	OS185__201_@gene3947-49	OS185__201_@gene3947-49
1	4	125	OS185__1529_@gene1406-122	OS185__1529_@gene1406-122
1	4	126	OS185__2547_@gene2356-117	OS185__2547_@gene2356-117
1	4	127	OS185__803_@gene3368-70	OS185__803_@gene3368-70
1	4	128	OS185_3663_@intergenic849-267	OS185_3663_@intergenic849-267
1	4	129	OS185__3951_@gene3649-248	OS185__3951_@gene3649-248
1	4	130	OS185__1250_@gene1093-400	OS185__1250_@gene1093-400
1	4	131	OS155__2831_@gene2685-961	OS155__2831_@gene2685-961
1	4	132	OS185__1105_@gene4375-189	OS185__1105_@gene4375-189
1	4	133	OS185__3696_@gene4776-525	OS185__3696_@gene4776-525
1	4	134	OS185__143_@gene4002-147	OS185__143_@gene4002-147
1	4	135	OS185__3711_@gene588-438	OS185__3711_@gene588-438
1	4	136	OS185_4002_@intergenic930-115	OS185_4002_@intergenic930-115
1	4	137	OS195__4539_@gene5295-348	OS195__4539_@gene5295-348
1	4	138	OS155__4330_@gene4102-646	OS155__4330_@gene4102-646
1	4	139	OS185__4184_@gene159-190	OS185__4184_@gene159-190
1	4	140	OS185__986_@gene3178-187	OS185__986_@gene3178-187
1	4	141	OS185__888_@gene3277-401	OS185__888_@gene3277-401
1	4	142	OS185__4077_@gene3820-549	OS185__4077_@gene3820-549
1	4	143	OS185__1870_@gene1737-168	OS185__1870_@gene1737-168
1	4	144	OS185__4264_@gene4884-294	OS185__4264_@gene4884-294
1	4	145	OS155__2834_@gene2688-425	OS155__2834_@gene2688-425
1	4	146	OS223__1759_@gene5757-97	OS223__1759_@gene5757-97
1	4	147	OS185__2675_@gene2437-630	OS185__2675_@gene2437-630
1	4	148	OS185__1257_@gene1099-196	OS185__1257_@gene1099-196
1	4	149	OS185__1784_@gene1648-286	OS185__1784_@gene1648-286
1	4	150	OS185__2087_@gene2125-33	OS185__2087_@gene2125-33
1	4	151	OS185__362_@gene293-298	OS185__362_@gene293-298
1	4	152	OS185__1707_@gene1584-16	OS185__1707_@gene1584-16
1	4	153	OS185__2169_@gene2088-214	OS185__2169_@gene2088-214
1	4	154	OS185__1181_@gene1023-292	OS185__1181_@gene1023-292
1	4	155	OS223__1316_@gene5695-190	OS223__1316_@gene5695-190
1	4	156	OS223__759_@gene626-262	OS223__759_@gene626-262
1	4	157	OS185__2960_@gene2717-151	OS185__2960_@gene2717-151
1	4	158	OS223__3010_@gene2767-732	OS223__3010_@gene2767-732
1	4	159	OS185__1672_@gene1550-435	OS185__1672_@gene1550-435
1	4	160	OS185__3488_@gene4758-394	OS185__3488_@gene4758-394
1	5	1	OS223__2758_@gene5916-1	OS223__2758_@gene5916-1
1	5	2	OS185__566_@gene3560-1	OS185__566_@gene3560-1
1	5	3	OS185__418_@gene345-66	OS185__418_@gene345-66
1	5	4	OS185__4163_@gene180-244	OS185__4163_@gene180-244
1	5	5	OS195__943_@gene4979-526	OS195__943_@gene4979-526
1	5	6	OS185__1130_@gene972-475	OS185__1130_@gene972-475
1	5	7	OS185__2209_@gene2048-450	OS185__2209_@gene2048-450
1	5	8	OS185__2361_@gene2166-41	OS185__2361_@gene2166-41
1	5	9	OS185__3766_@gene563-808	OS185__3766_@gene563-808
1	5	10	OS195__2258_@gene1850-123	OS195__2258_@gene1850-123
1	5	11	OS195__2259_@gene1851-63	OS195__2259_@gene1851-63
1	5	12	OS185__599_@gene3525-666	OS185__599_@gene3525-666
1	5	13	OS185__1784_@gene1648-22	OS185__1784_@gene1648-22
1	5	14	OS185__3752_@gene577-222	OS185__3752_@gene577-222
1	5	15	OS223__2233_@gene5861-508	OS223__2233_@gene5861-508
1	5	16	OS185__2037_@gene1863-299	OS185__2037_@gene1863-299
1	5	17	OS185__3896_@gene4798-327	OS185__3896_@gene4798-327
1	5	18	OS223__3991_@gene6037-22	OS223__3991_@gene6037-22
1	5	19	OS185__2495_@gene2304-555	OS185__2495_@gene2304-555
1	5	20	OS185__892_@gene3273-480	OS185__892_@gene3273-480
1	5	21	OS185__3824_@gene505-241	OS185__3824_@gene505-241
1	5	22	OS185__3737_@gene757-623	OS185__3737_@gene757-623
1	5	23	OS185__2011_@gene4453-206	OS185__2011_@gene4453-206
1	5	24	OS185__1736_@gene4432-72	OS185__1736_@gene4432-72
1	5	25	OS185__2983_@gene2738-555	OS185__2983_@gene2738-555
1	5	26	OS195__2277_@gene5106-187	OS195__2277_@gene5106-187
1	5	27	OS185__1703_@gene1580-1	OS185__1703_@gene1580-1
1	5	28	OS185__3784_@gene545-295	OS185__3784_@gene545-295
1	5	29	OS185__3061_@gene2816-1	OS185__3061_@gene2816-1
1	5	30	OS185__3509_@gene841-140	OS185__3509_@gene841-140
1	5	31	OS185__622_@gene3502-1	OS185__622_@gene3502-1
1	5	32	OS185__1560_@gene1439-558	OS185__1560_@gene1439-558
1	5	33	OS185__1408_@gene1295-355	OS185__1408_@gene1295-355
1	5	34	OS185__685_@gene3487-590	OS185__685_@gene3487-590
1	5	35	OS185__618_@gene3506-370	OS185__618_@gene3506-370
1	5	36	OS185__2083_@gene2129-270	OS185__2083_@gene2129-270
1	5	37	OS185__4379_@gene4072-364	OS185__4379_@gene4072-364
1	5	38	OS185__191_@gene3957-367	OS185__191_@gene3957-367
1	5	39	OS185__2383_@gene2196-197	OS185__2383_@gene2196-197
1	5	40	OS185__3914_@gene432-384	OS185__3914_@gene432-384
1	5	41	OS185__91_@gene23-387	OS185__91_@gene23-387
1	5	42	OS223_Contig65_100_@gene5429-604	OS223_Contig65_100_@gene5429-604
1	5	43	OS185__3036_@gene2791-332	OS185__3036_@gene2791-332
1	5	44	OS195__542_@gene3535-376	OS195__542_@gene3535-376
1	5	45	OS185__1748_@gene1613-117	OS185__1748_@gene1613-117
1	5	46	OS185__2339_@gene1915-284	OS185__2339_@gene1915-284
1	5	47	OS185__3719_@gene776-275	OS185__3719_@gene776-275
1	5	48	OS223__1751_@gene5749-24	OS223__1751_@gene5749-24
1	5	49	OS185__2734_@gene2497-341	OS185__2734_@gene2497-341
1	5	50	OS185__1443_@gene4395-176	OS185__1443_@gene4395-176
1	5	51	OS185__487_@gene3633-422	OS185__487_@gene3633-422
1	5	52	OS185__544_@gene3582-497	OS185__544_@gene3582-497
1	5	53	OS185__950_@gene3214-541	OS185__950_@gene3214-541
1	5	54	OS223__2802_@gene5922-458	OS223__2802_@gene5922-458
1	5	55	OS185__2894_@gene2651-586	OS185__2894_@gene2651-586
1	5	56	OS185__1181_@gene1023-152	OS185__1181_@gene1023-152
1	5	57	OS185__4331_@gene77-207	OS185__4331_@gene77-207
1	5	58	OS185__1234_@gene1074-30	OS185__1234_@gene1074-30
1	5	59	OS185__1356_@gene1242-555	OS185__1356_@gene1242-555
1	5	60	OS185__1310_@gene4388-775	OS185__1310_@gene4388-775
1	5	61	OS185__988_@gene4363-537	OS185__988_@gene4363-537
1	5	62	OS185__1752_@gene1617-201	OS185__1752_@gene1617-201
1	5	63	OS185__419_@gene346-514	OS185__419_@gene346-514
1	5	64	OS185_2481_@intergenic1061-32	OS185_2481_@intergenic1061-32
1	5	65	OS185_2568_@intergenic357-1	OS185_2568_@intergenic357-1
1	5	66	OS185__1599_@gene1472-426	OS185__1599_@gene1472-426
1	5	67	OS185__1748_@gene1613-290	OS185__1748_@gene1613-290
1	5	68	OS185__2629_@gene2395-262	OS185__2629_@gene2395-262
1	5	69	OS195__366_@gene4923-629	OS195__366_@gene4923-629
1	5	70	OS185__501_@gene3618-457	OS185__501_@gene3618-457
1	5	71	OS195__2888_@gene5145-2	OS195__2888_@gene5145-2
1	5	72	OS185__2683_@gene2445-651	OS185__2683_@gene2445-651
1	5	73	OS185__1284_@gene1125-660	OS185__1284_@gene1125-660
1	5	74	OS185__29_@gene4170-285	OS185__29_@gene4170-285
1	5	75	OS185__1226_@gene1065-342	OS185__1226_@gene1065-342
1	5	76	OS185__2663_@gene2425-332	OS185__2663_@gene2425-332
1	5	77	OS155__1264_@gene1208-368	OS155__1264_@gene1208-368
1	5	78	OS185__3294_@gene3387-96	OS185__3294_@gene3387-96
1	5	79	OS195__3940_@gene473-318	OS195__3940_@gene473-318
1	5	80	OS185__3928_@gene419-1	OS185__3928_@gene419-1
1	5	81	OS185__2366_@gene2171-57	OS185__2366_@gene2171-57
1	5	82	OS223__2929_@gene5940-690	OS223__2929_@gene5940-690
1	5	83	OS185__1780_@gene1644-1	OS185__1780_@gene1644-1
1	5	84	OS185__3484_@gene867-22	OS185__3484_@gene867-22
1	5	85	OS155__3163_@gene3001-1550	OS155__3163_@gene3001-1550
1	5	86	OS185__3314_@gene3028-25	OS185__3314_@gene3028-25
1	5	87	OS223_551_@intergenic1491-350	OS223_551_@intergenic1491-350
1	5	88	OS185__3163_@gene2918-390	OS185__3163_@gene2918-390
1	5	89	OS223_3361_@intergenic1544-961	OS223_3361_@intergenic1544-961
1	5	90	OS185__1965_@gene1792-525	OS185__1965_@gene1792-525
1	5	91	OS185__2529_@gene2338-98	OS185__2529_@gene2338-98
1	5	92	OS185__3300_@gene3015-543	OS185__3300_@gene3015-543
1	5	93	OS185__3051_@gene2806-350	OS185__3051_@gene2806-350
1	5	94	OS185__2379_@gene2192-474	OS185__2379_@gene2192-474
1	5	95	OS155__768_@gene748-49	OS155__768_@gene748-49
1	5	96	OS185__2127_@gene4520-316	OS185__2127_@gene4520-316
1	5	97	OS185__2431_@gene2244-562	OS185__2431_@gene2244-562
1	5	98	OS155__1118_@gene1076-361	OS155__1118_@gene1076-361
1	5	99	OS155__1792_@gene1720-91	OS155__1792_@gene1720-91
1	5	100	OS185__1204_@gene4379-411	OS185__1204_@gene4379-411
1	5	101	OS185__3659_@gene652-314	OS185__3659_@gene652-314
1	5	102	OS185__1387_@gene1274-823	OS185__1387_@gene1274-823
1	5	103	OS185__2381_@gene2194-289	OS185__2381_@gene2194-289
1	5	104	OS185__2496_@gene2305-77	OS185__2496_@gene2305-77
1	5	105	OS185__4060_@gene3797-281	OS185__4060_@gene3797-281
1	5	106	OS185__2231_@gene4561-12	OS185__2231_@gene4561-12
1	5	107	OS185__450_@gene376-1075	OS185__450_@gene376-1075
1	5	108	OS223__2229_@gene5857-296	OS223__2229_@gene5857-296
1	5	109	OS185__1411_@gene1298-422	OS185__1411_@gene1298-422
1	5	110	OS185__3827_@gene502-1	OS185__3827_@gene502-1
1	5	111	OS223__252_@gene5630-1	OS223__252_@gene5630-1
1	5	112	OS185__1914_@gene4467-1	OS185__1914_@gene4467-1
1	5	113	OS185__2038_@gene1864-758	OS185__2038_@gene1864-758
1	5	114	OS223__1613_@gene5725-396	OS223__1613_@gene5725-396
1	5	115	OS195__4524_@gene5282-355	OS195__4524_@gene5282-355
1	5	116	OS185_2047_@intergenic580-129	OS185_2047_@intergenic580-129
1	5	117	OS185__2175_@gene2082-377	OS185__2175_@gene2082-377
1	5	118	OS223_Contig67_88_@gene5571-581	OS223_Contig67_88_@gene5571-581
1	5	119	OS185__2365_@gene2170-1038	OS185__2365_@gene2170-1038
1	5	120	OS195__4668_@gene5350-665	OS195__4668_@gene5350-665
1	5	121	OS185__1342_@gene1184-279	OS185__1342_@gene1184-279
1	5	122	OS185__1104_@gene946-19	OS185__1104_@gene946-19
1	5	123	OS185__2807_@gene4630-407	OS185__2807_@gene4630-407
1	5	124	OS185__3005_@gene4677-493	OS185__3005_@gene4677-493
1	5	125	OS185__4032_@gene3767-469	OS185__4032_@gene3767-469
1	5	126	OS185__1224_@gene1063-582	OS185__1224_@gene1063-582
1	5	127	OS195__3977_@gene5240-549	OS195__3977_@gene5240-549
1	5	128	OS185__1990_@gene1817-542	OS185__1990_@gene1817-542
1	5	129	OS185__3131_@gene2885-69	OS185__3131_@gene2885-69
1	5	130	OS185__2203_@gene2054-131	OS185__2203_@gene2054-131
1	5	131	OS155__2826_@gene2680-188	OS155__2826_@gene2680-188
1	5	132	OS185__1754_@gene1619-425	OS185__1754_@gene1619-425
1	5	133	OS185__754_@gene3415-10	OS185__754_@gene3415-10
1	5	134	OS185__2057_@gene1883-583	OS185__2057_@gene1883-583
1	5	135	OS185_3852_@intergenic823-255	OS185_3852_@intergenic823-255
1	5	136	OS185__2849_@gene2609-240	OS185__2849_@gene2609-240
1	5	137	OS185__1629_@gene1506-689	OS185__1629_@gene1506-689
1	5	138	OS185__3552_@gene803-390	OS185__3552_@gene803-390
1	5	139	OS185__373_@gene4248-562	OS185__373_@gene4248-562
1	5	140	OS185__1677_@gene1555-1	OS185__1677_@gene1555-1
1	5	141	OS155__3886_@gene3689-888	OS155__3886_@gene3689-888
1	5	142	OS185__850_@gene3326-199	OS185__850_@gene3326-199
1	5	143	OS223_Contig65_124_@gene1495-89	OS223_Contig65_124_@gene1495-89
1	5	144	OS223__1567_@gene5718-70	OS223__1567_@gene5718-70
1	5	145	OS195__3977_@gene5240-224	OS195__3977_@gene5240-224
1	5	146	OS185__2626_@gene2392-171	OS185__2626_@gene2392-171
1	5	147	OS185__3141_@gene2895-465	OS185__3141_@gene2895-465
1	5	148	OS185__3505_@gene845-140	OS185__3505_@gene845-140
1	5	149	OS185__1368_@gene1254-231	OS185__1368_@gene1254-231
1	5	150	OS195_594_@intergenic678-284	OS195_594_@intergenic678-284
1	5	151	OS185__2822_@gene2582-15	OS185__2822_@gene2582-15
1	5	152	OS185__2743_@gene2506-625	OS185__2743_@gene2506-625
1	5	153	OS185__3262_@gene4696-878	OS185__3262_@gene4696-878
1	5	154	OS185__1405_@gene1292-416	OS185__1405_@gene1292-416
1	5	155	OS185__4158_@gene185-496	OS185__4158_@gene185-496
1	5	156	OS195__4675_@gene5357-400	OS195__4675_@gene5357-400
1	5	157	OS185__3946_@gene3644-393	OS185__3946_@gene3644-393
1	5	158	OS185__2643_@gene2407-33	OS185__2643_@gene2407-33
1	5	159	OS185__1635_@gene1512-79	OS185__1635_@gene1512-79
1	5	160	OS185__337_@gene4242-72	OS185__337_@gene4242-72
1	6	1	OS185__2737_@gene2500-541	OS185__2737_@gene2500-541
1	6	2	OS155__3654_@gene3470-982	OS155__3654_@gene3470-982
1	6	3	OS185__719_@gene4325-319	OS185__719_@gene4325-319
1	6	4	OS185__527_@gene3599-460	OS185__527_@gene3599-460
1	6	5	OS195__2004_@gene5046-51	OS195__2004_@gene5046-51
1	6	6	OS185__1466_@gene1344-679	OS185__1466_@gene1344-679
1	6	7	OS185__1748_@gene1613-48	OS185__1748_@gene1613-48
1	6	8	OS185__2191_@gene2066-191	OS185__2191_@gene2066-191
1	6	9	OS185_136_@intergenic163-4	OS185_136_@intergenic163-4
1	6	10	OS155_2715_@intergenic233-85	OS155_2715_@intergenic233-85
1	6	11	OS185__3941_@gene406-104	OS185__3941_@gene406-104
1	6	12	OS155__3544_@gene3367-571	OS155__3544_@gene3367-571
1	6	13	OS223__1777_@gene5774-760	OS223__1777_@gene5774-760
1	6	14	OS195__3513_@gene5219-369	OS195__3513_@gene5219-369
1	6	15	OS195__370_@gene4926-568	OS195__370_@gene4926-568
1	6	16	OS195_147_@intergenic1139-298	OS195_147_@intergenic1139-298
1	6	17	OS185__3033_@gene2788-648	OS185__3033_@gene2788-648
1	6	18	OS185__1396_@gene1283-232	OS185__1396_@gene1283-232
1	6	19	OS185__2436_@gene2248-565	OS185__2436_@gene2248-565
1	6	20	OS195__3010_@gene5185-139	OS195__3010_@gene5185-139
1	6	21	OS223__164_@gene5622-631	OS223__164_@gene5622-631
1	6	22	OS185__541_@gene3585-570	OS185__541_@gene3585-570
1	6	23	OS185__3421_@gene3081-197	OS185__3421_@gene3081-197
1	6	24	OS185__1936_@gene1762-612	OS185__1936_@gene1762-612
1	6	25	OS155__2274_@gene2161-580	OS155__2274_@gene2161-580
1	6	26	OS185__848_@gene3328-514	OS185__848_@gene3328-514
1	6	27	OS185__4319_@gene89-403	OS185__4319_@gene89-403
1	6	28	OS195__4237_@gene198-686	OS195__4237_@gene198-686
1	6	29	OS185__741_@gene3428-24	OS185__741_@gene3428-24
1	6	30	OS185__3099_@gene2854-447	OS185__3099_@gene2854-447
1	6	31	OS223__2014_@gene5814-283	OS223__2014_@gene5814-283
1	6	32	OS185__82_@gene15-412	OS185__82_@gene15-412
1	6	33	OS185__3155_@gene2910-511	OS185__3155_@gene2910-511
1	6	34	OS185__3409_@gene4749-256	OS185__3409_@gene4749-256
1	6	35	OS185__3813_@gene516-128	OS185__3813_@gene516-128
1	6	36	OS185__3770_@gene559-139	OS185__3770_@gene559-139
1	6	37	OS185__1855_@gene4441-1	OS185__1855_@gene4441-1
1	6	38	OS195__3000_@gene5176-132	OS195__3000_@gene5176-132
1	6	39	OS185__890_@gene3275-136	OS185__890_@gene3275-136
1	6	40	OS223_Contig67_51_@gene5543-19	OS223_Contig67_51_@gene5543-19
1	6	41	OS185__998_@gene4368-58	OS185__998_@gene4368-58
1	6	42	OS223__3005_@gene5952-457	OS223__3005_@gene5952-457
1	6	43	OS195__458_@gene4934-340	OS195__458_@gene4934-340
1	6	44	OS185__1715_@gene1592-507	OS185__1715_@gene1592-507
1	6	45	OS185__4166_@gene177-323	OS185__4166_@gene177-323
1	6	46	OS185__3351_@gene3065-1	OS185__3351_@gene3065-1
1	6	47	OS195__1971_@gene5028-1	OS195__1971_@gene5028-1
1	6	48	OS155__3954_@gene3756-499	OS155__3954_@gene3756-499
1	6	49	OS155__783_@gene762-184	OS155__783_@gene762-184
1	6	50	OS185__1459_@gene1339-1006	OS185__1459_@gene1339-1006
1	6	51	OS185__3539_@gene813-328	OS185__3539_@gene813-328
1	6	52	OS223__4138_@gene6068-28	OS223__4138_@gene6068-28
1	6	53	OS185__568_@gene3558-264	OS185__568_@gene3558-264
1	6	54	OS195__767_@gene3374-429	OS195__767_@gene3374-429
1	6	55	OS155__1675_@gene1606-296	OS155__1675_@gene1606-296
1	6	56	OS185__3497_@gene853-124	OS185__3497_@gene853-124
1	6	57	OS185__478_@gene3642-10	OS185__478_@gene3642-10
1	6	58	OS185__1188_@gene1030-150	OS185__1188_@gene1030-150
1	6	59	OS223__4056_@gene6059-6	OS223__4056_@gene6059-6
1	6	60	OS185__3529_@gene823-53	OS185__3529_@gene823-53
1	6	61	OS185__4197_@gene145-669	OS185__4197_@gene145-669
1	6	62	OS185__2254_@gene2007-36	OS185__2254_@gene2007-36
1	6	63	OS185__1907_@gene4460-808	OS185__1907_@gene4460-808
1	6	64	OS185__4147_@gene4829-86	OS185__4147_@gene4829-86
1	6	65	OS185__3936_@gene410-1025	OS185__3936_@gene410-1025
1	6	66	OS185__2673_@gene2435-848	OS185__2673_@gene2435-848
1	6	67	OS185__884_@gene3281-809	OS185__884_@gene3281-809
1	6	68	OS195__1975_@gene5032-464	OS195__1975_@gene5032-464
1	6	69	OS155__614_@gene604-77	OS155__614_@gene604-77
1	6	70	OS185__3464_@gene885-222	OS185__3464_@gene885-222
1	6	71	OS195__2900_@gene5157-732	OS195__2900_@gene5157-732
1	6	72	OS185__2886_@gene2644-232	OS185__2886_@gene2644-232
1	6	73	OS195__4545_@gene5300-340	OS195__4545_@gene5300-340
1	6	74	OS185__4209_@gene4835-98	OS185__4209_@gene4835-98
1	6	75	OS185__681_@gene3492-716	OS185__681_@gene3492-716
1	6	76	OS185__3453_@gene896-471	OS185__3453_@gene896-471
1	6	77	OS185__438_@gene364-276	OS185__438_@gene364-276
1	6	78	OS223_Contig65_52_@gene5398-661	OS223_Contig65_52_@gene5398-661
1	6	79	OS185__774_@gene3396-388	OS185__774_@gene3396-388
1	6	80	OS185__910_@gene3254-398	OS185__910_@gene3254-398
1	6	81	OS223__106_@gene5592-1	OS223__106_@gene5592-1
1	6	82	OS185__2685_@gene2447-774	OS185__2685_@gene2447-774
1	6	83	OS195__2217_@gene5083-17	OS195__2217_@gene5083-17
1	6	84	OS185__4097_@gene3838-492	OS185__4097_@gene3838-492
1	6	85	OS185__678_@gene3495-236	OS185__678_@gene3495-236
1	6	86	OS185__3537_@gene815-248	OS185__3537_@gene815-248
1	6	87	OS185__3342_@gene3056-640	OS185__3342_@gene3056-640
1	6	88	OS195__4644_@gene5327-561	OS195__4644_@gene5327-561
1	6	89	OS185__683_@gene3489-583	OS185__683_@gene3489-583
1	6	90	OS185__3313_@gene3027-102	OS185__3313_@gene3027-102
1	6	91	OS185__462_@gene388-503	OS185__462_@gene388-503
1	6	92	OS155__2276_@gene2163-440	OS155__2276_@gene2163-440
1	6	93	OS185__2637_@gene2401-1	OS185__2637_@gene2401-1
1	6	94	OS185__410_@gene337-477	OS185__410_@gene337-477
1	6	95	OS155__4360_@gene4124-245	OS155__4360_@gene4124-245
1	6	96	OS185__685_@gene3487-147	OS185__685_@gene3487-147
1	6	97	OS185_2771_@intergenic743-244	OS185_2771_@intergenic743-244
1	6	98	OS185__3623_@gene689-153	OS185__3623_@gene689-153
1	6	99	OS185__3612_@gene700-723	OS185__3612_@gene700-723
1	6	100	OS185__3608_@gene4766-273	OS185__3608_@gene4766-273
1	6	101	OS223__2241_@gene5869-253	OS223__2241_@gene5869-253
1	6	102	OS185__402_@gene329-641	OS185__402_@gene329-641
1	6	103	OS195__3014_@gene5189-438	OS195__3014_@gene5189-438
1	6	104	OS155__1906_@gene1823-101	OS155__1906_@gene1823-101
1	6	105	OS185__114_@gene4040-534	OS185__114_@gene4040-534
1	6	106	OS185__3093_@gene2848-451	OS185__3093_@gene2848-451
1	6	107	OS185__1791_@gene1655-1065	OS185__1791_@gene1655-1065
1	6	108	OS185__4383_@gene4076-508	OS185__4383_@gene4076-508
1	6	109	OS223__2477_@gene5897-49	OS223__2477_@gene5897-49
1	6	110	OS185__2697_@gene2459-652	OS185__2697_@gene2459-652
1	6	111	OS223__2238_@gene5866-511	OS223__2238_@gene5866-511
1	6	112	OS185__3431_@gene3091-579	OS185__3431_@gene3091-579
1	6	113	OS185__1756_@gene1621-92	OS185__1756_@gene1621-92
1	6	114	OS185__1250_@gene1093-761	OS185__1250_@gene1093-761
1	6	115	OS185__1187_@gene1029-484	OS185__1187_@gene1029-484
1	6	116	OS185__1636_@gene1513-128	OS185__1636_@gene1513-128
1	6	117	OS185__4203_@gene140-328	OS185__4203_@gene140-328
1	6	118	OS185__3356_@gene4715-29	OS185__3356_@gene4715-29
1	6	119	OS185__3489_@gene861-492	OS185__3489_@gene861-492
1	6	120	OS185__3534_@gene818-429	OS185__3534_@gene818-429
1	6	121	OS185__1701_@gene1578-268	OS185__1701_@gene1578-268
1	6	122	OS185__2277_@gene1977-358	OS185__2277_@gene1977-358
1	6	123	OS185__903_@gene3261-13	OS185__903_@gene3261-13
1	6	124	OS185__3411_@gene3071-552	OS185__3411_@gene3071-552
1	6	125	OS185__2847_@gene2607-357	OS185__2847_@gene2607-357
1	6	126	OS185__3827_@gene502-76	OS185__3827_@gene502-76
1	6	127	OS195__2129_@gene5069-283	OS195__2129_@gene5069-283
1	6	128	OS195__4540_@gene5296-45	OS195__4540_@gene5296-45
1	6	129	OS185__3506_@gene844-150	OS185__3506_@gene844-150
1	6	130	OS195__2254_@gene1846-491	OS195__2254_@gene1846-491
1	6	131	OS185__720_@gene3448-811	OS185__720_@gene3448-811
1	6	132	OS185__3684_@gene4773-252	OS185__3684_@gene4773-252
1	6	133	OS185__791_@gene4335-240	OS185__791_@gene4335-240
1	6	134	OS185__3553_@gene802-628	OS185__3553_@gene802-628
1	6	135	OS185__243_@gene3907-255	OS185__243_@gene3907-255
1	6	136	OS185__1643_@gene1520-132	OS185__1643_@gene1520-132
1	6	137	OS223__2231_@gene5859-233	OS223__2231_@gene5859-233
1	6	138	OS185__766_@gene3403-31	OS185__766_@gene3403-31
1	6	139	OS185__2063_@gene2148-49	OS185__2063_@gene2148-49
1	6	140	OS185__2964_@gene2721-319	OS185__2964_@gene2721-319
1	6	141	OS185__3563_@gene792-192	OS185__3563_@gene792-192
1	6	142	OS185__186_@gene3962-719	OS185__186_@gene3962-719
1	6	143	OS185__3120_@gene2874-137	OS185__3120_@gene2874-137
1	6	144	OS195__797_@gene4972-181	OS195__797_@gene4972-181
1	6	145	OS185__682_@gene3491-230	OS185__682_@gene3491-230
1	6	146	OS185__3868_@gene463-175	OS185__3868_@gene463-175
1	6	147	OS185__2794_@gene2557-860	OS185__2794_@gene2557-860
1	6	148	OS223_145_@intergenic1399-53	OS223_145_@intergenic1399-53
1	6	149	OS185__1498_@gene1375-9	OS185__1498_@gene1375-9
1	6	150	OS195__1829_@gene5021-37	OS195__1829_@gene5021-37
1	6	151	OS185__292_@gene4237-518	OS185__292_@gene4237-518
1	6	152	OS185__1779_@gene1643-1	OS185__1779_@gene1643-1
1	6	153	OS185_3155_@intergenic280-239	OS185_3155_@intergenic280-239
1	6	154	OS223__4044_@gene6047-620	OS223__4044_@gene6047-620
1	6	155	OS223__2021_@gene5821-307	OS223__2021_@gene5821-307
1	6	156	OS185__2128_@gene4521-658	OS185__2128_@gene4521-658
1	6	157	OS185__1867_@gene1733-672	OS185__1867_@gene1733-672
1	6	158	OS185__193_@gene3955-671	OS185__193_@gene3955-671
1	6	159	OS185__3021_@gene2777-180	OS185__3021_@gene2777-180
1	6	160	OS185__2960_@gene2717-283	OS185__2960_@gene2717-283
1	7	1	OS185__3012_@gene2768-35	OS185__3012_@gene2768-35
1	7	2	OS185__1111_@gene952-572	OS185__1111_@gene952-572
1	7	3	OS185__1715_@gene1592-433	OS185__1715_@gene1592-433
1	7	4	OS185__1684_@gene1562-578	OS185__1684_@gene1562-578
1	7	5	OS185__3615_@gene697-501	OS185__3615_@gene697-501
1	7	6	OS155__4178_@gene3975-290	OS155__4178_@gene3975-290
1	7	7	OS185__2103_@gene2107-444	OS185__2103_@gene2107-444
1	7	8	OS185__4043_@gene3779-230	OS185__4043_@gene3779-230
1	7	9	OS185__1493_@gene1370-1	OS185__1493_@gene1370-1
1	7	10	OS185__2634_@gene2400-485	OS185__2634_@gene2400-485
1	7	11	OS195__1436_@gene4992-351	OS195__1436_@gene4992-351
1	7	12	OS185__1825_@gene1689-166	OS185__1825_@gene1689-166
1	7	13	OS185__414_@gene341-231	OS185__414_@gene341-231
1	7	14	OS185__1910_@gene4463-629	OS185__1910_@gene4463-629
1	7	15	OS185__1196_@gene1037-409	OS185__1196_@gene1037-409
1	7	16	OS185__2192_@gene2065-457	OS185__2192_@gene2065-457
1	7	17	OS185__1307_@gene1148-837	OS185__1307_@gene1148-837
1	7	18	OS185_1191_@intergenic1048-209	OS185_1191_@intergenic1048-209
1	7	19	OS185__2925_@gene4648-391	OS185__2925_@gene4648-391
1	7	20	OS155__3483_@gene3312-1	OS155__3483_@gene3312-1
1	7	21	OS223__1795_@gene5792-1	OS223__1795_@gene5792-1
1	7	22	OS185__2850_@gene2610-34	OS185__2850_@gene2610-34
1	7	23	OS195__1970_@gene5027-548	OS195__1970_@gene5027-548
1	7	24	OS195__3657_@gene5227-542	OS195__3657_@gene5227-542
1	7	25	OS185__1227_@gene1066-339	OS185__1227_@gene1066-339
1	7	26	OS185__4354_@gene54-225	OS185__4354_@gene54-225
1	7	27	OS185__2227_@gene4557-1	OS185__2227_@gene4557-1
1	7	28	OS185__2206_@gene2051-1	OS185__2206_@gene2051-1
1	7	29	OS185__4311_@gene97-360	OS185__4311_@gene97-360
1	7	30	OS185__1911_@gene4464-538	OS185__1911_@gene4464-538
1	7	31	OS155__2835_@gene2689-493	OS155__2835_@gene2689-493
1	7	32	OS185__4314_@gene94-230	OS185__4314_@gene94-230
1	7	33	OS185__1421_@gene1310-676	OS185__1421_@gene1310-676
1	7	34	OS195__1979_@gene5034-89	OS195__1979_@gene5034-89
1	7	35	OS185__3503_@gene847-287	OS185__3503_@gene847-287
1	7	36	OS185__2329_@gene1923-985	OS185__2329_@gene1923-985
1	7	37	OS185__1125_@gene967-274	OS185__1125_@gene967-274
1	7	38	OS185__890_@gene3275-783	OS185__890_@gene3275-783
1	7	39	OS185__756_@gene3413-34	OS185__756_@gene3413-34
1	7	40	OS185__3491_@gene859-56	OS185__3491_@gene859-56
1	7	41	OS155__3902_@gene3705-45	OS155__3902_@gene3705-45
1	7	42	OS223__1758_@gene5756-7	OS223__1758_@gene5756-7
1	7	43	OS155__2146_@gene2033-100	OS155__2146_@gene2033-100
1	7	44	OS185__3068_@gene2823-101	OS185__3068_@gene2823-101
1	7	45	OS185__841_@gene3335-230	OS185__841_@gene3335-230
1	7	46	OS185__1769_@gene1634-658	OS185__1769_@gene1634-658
1	7	47	OS185__972_@gene3191-864	OS185__972_@gene3191-864
1	7	48	OS195__446_@gene4931-458	OS195__446_@gene4931-458
1	7	49	OS185__4154_@gene189-87	OS185__4154_@gene189-87
1	7	50	OS185__1686_@gene1564-13	OS185__1686_@gene1564-13
1	7	51	OS195__4374_@gene5272-374	OS195__4374_@gene5272-374
1	7	52	OS185__523_@gene3600-581	OS185__523_@gene3600-581
1	7	53	OS185__1268_@gene4387-206	OS185__1268_@gene4387-206
1	7	54	OS185__3717_@gene778-304	OS185__3717_@gene778-304
1	7	55	OS185__1806_@gene1670-501	OS185__1806_@gene1670-501
1	7	56	OS185__2483_@gene2292-209	OS185__2483_@gene2292-209
1	7	57	OS185__2799_@gene2562-8	OS185__2799_@gene2562-8
1	7	58	OS185__1305_@gene1146-113	OS185__1305_@gene1146-113
1	7	59	OS185__1367_@gene1253-160	OS185__1367_@gene1253-160
1	7	60	OS185__4368_@gene4046-265	OS185__4368_@gene4046-265
1	7	61	OS195_391_@intergenic1263-1	OS195_391_@intergenic1263-1
1	7	62	OS185__2538_@gene2347-214	OS185__2538_@gene2347-214
1	7	63	OS185__3700_@gene599-84	OS185__3700_@gene599-84
1	7	64	OS185__2916_@gene2672-109	OS185__2916_@gene2672-109
1	7	65	OS155__2835_@gene2689-562	OS155__2835_@gene2689-562
1	7	66	OS155__3954_@gene3756-228	OS155__3954_@gene3756-228
1	7	67	OS223__2236_@gene5864-833	OS223__2236_@gene5864-833
1	7	68	OS185__1369_@gene1255-284	OS185__1369_@gene1255-284
1	7	69	OS185__1761_@gene1626-113	OS185__1761_@gene1626-113
1	7	70	OS223_Contig65_56_@gene5402-220	OS223_Contig65_56_@gene5402-220
1	7	71	OS185__1712_@gene1589-35	OS185__1712_@gene1589-35
1	7	72	OS195_3484_@intergenic1312-274	OS195_3484_@intergenic1312-274
1	7	73	OS185__2562_@gene2371-620	OS185__2562_@gene2371-620
1	7	74	OS155__2154_@gene2041-197	OS155__2154_@gene2041-197
1	7	75	OS155__2048_@gene1950-1	OS155__2048_@gene1950-1
1	7	76	OS185__1598_@gene1471-142	OS185__1598_@gene1471-142
1	7	77	OS185__1294_@gene1135-636	OS185__1294_@gene1135-636
1	7	78	OS185__1328_@gene1170-119	OS185__1328_@gene1170-119
1	7	79	OS185__983_@gene3181-258	OS185__983_@gene3181-258
1	7	80	OS185__2972_@gene2729-234	OS185__2972_@gene2729-234
1	7	81	OS195__2167_@gene5074-739	OS195__2167_@gene5074-739
1	7	82	OS185__936_@gene3228-354	OS185__936_@gene3228-354
1	7	83	OS185__2054_@gene1880-832	OS185__2054_@gene1880-832
1	7	84	OS185__1816_@gene1680-479	OS185__1816_@gene1680-479
1	7	85	OS185__125_@gene4020-290	OS185__125_@gene4020-290
1	7	86	OS185__2622_@gene2388-603	OS185__2622_@gene2388-603
1	7	87	OS185__1028_@gene3140-402	OS185__1028_@gene3140-402
1	7	88	OS185__1525_@gene1402-398	OS185__1525_@gene1402-398
1	7	89	OS185__684_@gene3488-271	OS185__684_@gene3488-271
1	7	90	OS185__3533_@gene819-299	OS185__3533_@gene819-299
1	7	91	OS185__1040_@gene3128-845	OS185__1040_@gene3128-845
1	7	92	OS185__2474_@gene2283-451	OS185__2474_@gene2283-451
1	7	93	OS195__545_@gene4942-559	OS195__545_@gene4942-559
1	7	94	OS185__3803_@gene526-358	OS185__3803_@gene526-358
1	7	95	OS185__3459_@gene890-541	OS185__3459_@gene890-541
1	7	96	OS185__3363_@gene4722-585	OS185__3363_@gene4722-585
1	7	97	OS185__3548_@gene807-6	OS185__3548_@gene807-6
1	7	98	OS185__1954_@gene1781-299	OS185__1954_@gene1781-299
1	7	99	OS195__1564_@gene5000-430	OS195__1564_@gene5000-430
1	7	100	OS185__4190_@gene152-462	OS185__4190_@gene152-462
1	7	101	OS185__404_@gene331-156	OS185__404_@gene331-156
1	7	102	OS185__2719_@gene4623-760	OS185__2719_@gene4623-760
1	7	103	OS185__2753_@gene2516-674	OS185__2753_@gene2516-674
1	7	104	OS185__4286_@gene4898-719	OS185__4286_@gene4898-719
1	7	105	OS195__4340_@gene5268-574	OS195__4340_@gene5268-574
1	7	106	OS185__457_@gene383-766	OS185__457_@gene383-766
1	7	107	OS185__2759_@gene2522-751	OS185__2759_@gene2522-751
1	7	108	OS185__4342_@gene67-575	OS185__4342_@gene67-575
1	7	109	OS185__1977_@gene1804-463	OS185__1977_@gene1804-463
1	7	110	OS185__523_@gene3600-512	OS185__523_@gene3600-512
1	7	111	OS185__1005_@gene3165-327	OS185__1005_@gene3165-327
1	7	112	OS223__2225_@gene5853-267	OS223__2225_@gene5853-267
1	7	113	OS155__3016_@gene2865-321	OS155__3016_@gene2865-321
1	7	114	OS185__3563_@gene792-389	OS185__3563_@gene792-389
1	7	115	OS185__3637_@gene674-556	OS185__3637_@gene674-556
1	7	116	OS185__869_@gene3291-361	OS185__869_@gene3291-361
1	7	117	OS185__2453_@gene2262-564	OS185__2453_@gene2262-564
1	7	118	OS185__3383_@gene4740-1	OS185__3383_@gene4740-1
1	7	119	OS185__684_@gene3488-528	OS185__684_@gene3488-528
1	7	120	OS195__3776_@gene5232-1007	OS195__3776_@gene5232-1007
1	7	121	OS185_1578_@intergenic293-116	OS185_1578_@intergenic293-116
1	7	122	OS185__4131_@gene215-522	OS185__4131_@gene215-522
1	7	123	OS185__1527_@gene1404-393	OS185__1527_@gene1404-393
1	7	124	OS185__2115_@gene4508-141	OS185__2115_@gene4508-141
1	7	125	OS185__3344_@gene3058-385	OS185__3344_@gene3058-385
1	7	126	OS185__3207_@gene2966-303	OS185__3207_@gene2966-303
1	7	127	OS185__2340_@gene1914-91	OS185__2340_@gene1914-91
1	7	128	OS185__3453_@gene896-569	OS185__3453_@gene896-569
1	7	129	OS185__628_@gene4278-820	OS185__628_@gene4278-820
1	7	130	OS185__383_@gene309-625	OS185__383_@gene309-625
1	7	131	OS185__47_@gene4188-92	OS185__47_@gene4188-92
1	7	132	OS185__2540_@gene2349-41	OS185__2540_@gene2349-41
1	7	133	OS185__1808_@gene1672-182	OS185__1808_@gene1672-182
1	7	134	OS185__3775_@gene554-25	OS185__3775_@gene554-25
1	7	135	OS185__493_@gene3626-534	OS185__493_@gene3626-534
1	7	136	OS185_555_@intergenic367-113	OS185_555_@intergenic367-113
1	7	137	OS155__105_@gene103-714	OS155__105_@gene103-714
1	7	138	OS185__1061_@gene3105-207	OS185__1061_@gene3105-207
1	7	139	OS185__1242_@gene1085-271	OS185__1242_@gene1085-271
1	7	140	OS185__4136_@gene210-108	OS185__4136_@gene210-108
1	7	141	OS185__3914_@gene432-548	OS185__3914_@gene432-548
1	7	142	OS185__1376_@gene1262-168	OS185__1376_@gene1262-168
1	7	143	OS185__4204_@gene139-784	OS185__4204_@gene139-784
1	7	144	OS185__2832_@gene2592-365	OS185__2832_@gene2592-365
1	7	145	OS185__841_@gene3335-161	OS185__841_@gene3335-161
1	7	146	OS185__2113_@gene4506-555	OS185__2113_@gene4506-555
1	7	147	OS185__2530_@gene2339-481	OS185__2530_@gene2339-481
1	7	148	OS185__1115_@gene957-219	OS185__1115_@gene957-219
1	7	149	OS185__3116_@gene2871-468	OS185__3116_@gene2871-468
1	7	150	OS185__2696_@gene2458-166	OS185__2696_@gene2458-166
1	7	151	OS223_Contig66_81_@gene5501-223	OS223_Contig66_81_@gene5501-223
1	7	152	OS185__3613_@gene699-124	OS185__3613_@gene699-124
1	7	153	OS185__878_@gene4355-366	OS185__878_@gene4355-366
1	7	154	OS185__1144_@gene986-79	OS185__1144_@gene986-79
1	7	155	OS185__2541_@gene2350-356	OS185__2541_@gene2350-356
1	7	156	OS185__2656_@gene2419-180	OS185__2656_@gene2419-180
1	7	157	OS195__762_@gene4963-64	OS195__762_@gene4963-64
1	7	158	OS185__3458_@gene891-405	OS185__3458_@gene891-405
1	7	159	OS185__866_@gene3294-443	OS185__866_@gene3294-443
1	7	160	OS185__791_@gene4335-1	OS185__791_@gene4335-1
1	8	1	OS155__4393_@gene4147-319	OS155__4393_@gene4147-319
1	8	2	OS185__243_@gene3907-450	OS185__243_@gene3907-450
1	8	3	OS185__1314_@gene1155-235	OS185__1314_@gene1155-235
1	8	4	OS185__943_@gene3221-286	OS185__943_@gene3221-286
1	8	5	OS185__602_@gene3522-1090	OS185__602_@gene3522-1090
1	8	6	OS185__2509_@gene2318-239	OS185__2509_@gene2318-239
1	8	7	OS185__2549_@gene2358-439	OS185__2549_@gene2358-439
1	8	8	OS195__4688_@gene5370-718	OS195__4688_@gene5370-718
1	8	9	OS185__994_@gene3173-194	OS185__994_@gene3173-194
1	8	10	OS155__3911_@gene3714-1	OS155__3911_@gene3714-1
1	8	11	OS185__3113_@gene2868-427	OS185__3113_@gene2868-427
1	8	12	OS185__2917_@gene2673-467	OS185__2917_@gene2673-467
1	8	13	OS195__2127_@gene5067-307	OS195__2127_@gene5067-307
1	8	14	OS185__2784_@gene2547-339	OS185__2784_@gene2547-339
1	8	15	OS185__1290_@gene1131-253	OS185__1290_@gene1131-253
1	8	16	OS155__4337_@gene4109-561	OS155__4337_@gene4109-561
1	8	17	OS185__2583_@gene4605-79	OS185__2583_@gene4605-79
1	8	18	OS185__1932_@gene1758-100	OS185__1932_@gene1758-100
1	8	19	OS185__2511_@gene2320-574	OS185__2511_@gene2320-574
1	8	20	OS185__1743_@gene4438-469	OS185__1743_@gene4438-469
1	8	21	OS195__3476_@gene5216-286	OS195__3476_@gene5216-286
1	8	22	OS185__1097_@gene939-412	OS185__1097_@gene939-412
1	8	23	OS185__186_@gene3962-459	OS185__186_@gene3962-459
1	8	24	OS185__98_@gene30-13	OS185__98_@gene30-13
1	8	25	OS185_1853_@intergenic59-111	OS185_1853_@intergenic59-111
1	8	26	OS185__2006_@gene4480-503	OS185__2006_@gene4480-503
1	8	27	OS185__2920_@gene4643-886	OS185__2920_@gene4643-886
1	8	28	OS185__1757_@gene1622-406	OS185__1757_@gene1622-406
1	8	29	OS185__3612_@gene700-441	OS185__3612_@gene700-441
1	8	30	OS185__1074_@gene916-548	OS185__1074_@gene916-548
1	8	31	OS185__1081_@gene923-459	OS185__1081_@gene923-459
1	8	32	OS195__800_@gene4974-56	OS195__800_@gene4974-56
1	8	33	OS185__3333_@gene3047-10	OS185__3333_@gene3047-10
1	8	34	OS155__616_@gene606-1	OS155__616_@gene606-1
1	8	35	OS185__3888_@gene441-359	OS185__3888_@gene441-359
1	8	36	OS185__3631_@gene681-298	OS185__3631_@gene681-298
1	8	37	OS223__1769_@gene5767-432	OS223__1769_@gene5767-432
1	8	38	OS185__3690_@gene622-94	OS185__3690_@gene622-94
1	8	39	OS185__162_@gene4221-563	OS185__162_@gene4221-563
1	8	40	OS185__367_@gene295-294	OS185__367_@gene295-294
1	8	41	OS185__2836_@gene2596-136	OS185__2836_@gene2596-136
1	8	42	OS185__211_@gene3939-597	OS185__211_@gene3939-597
1	8	43	OS185__2259_@gene2002-555	OS185__2259_@gene2002-555
1	8	44	OS185__3496_@gene854-45	OS185__3496_@gene854-45
1	8	45	OS185__209_@gene3941-70	OS185__209_@gene3941-70
1	8	46	OS185__46_@gene4187-1829	OS185__46_@gene4187-1829
1	8	47	OS185__2549_@gene2358-187	OS185__2549_@gene2358-187
1	8	48	OS185__1955_@gene1782-727	OS185__1955_@gene1782-727
1	8	49	OS185__4282_@gene4894-51	OS185__4282_@gene4894-51
1	8	50	OS155__4279_@gene4059-169	OS155__4279_@gene4059-169
1	8	51	OS185__727_@gene4327-604	OS185__727_@gene4327-604
1	8	52	OS195__4685_@gene5367-307	OS195__4685_@gene5367-307
1	8	53	OS223__4138_@gene6068-115	OS223__4138_@gene6068-115
1	8	54	OS223_Contig65_67_@gene5413-468	OS223_Contig65_67_@gene5413-468
1	8	55	OS185__1938_@gene1764-914	OS185__1938_@gene1764-914
1	8	56	OS185__601_@gene3523-71	OS185__601_@gene3523-71
1	8	57	OS185__3705_@gene594-1	OS185__3705_@gene594-1
1	8	58	OS223__2018_@gene5818-601	OS223__2018_@gene5818-601
1	8	59	OS185__1263_@gene1105-677	OS185__1263_@gene1105-677
1	8	60	OS185__1615_@gene1488-60	OS185__1615_@gene1488-60
1	8	61	OS185__856_@gene3304-516	OS185__856_@gene3304-516
1	8	62	OS155_1303_@intergenic714-120	OS155_1303_@intergenic714-120
1	8	63	OS185__3160_@gene2915-111	OS185__3160_@gene2915-111
1	8	64	OS185__3156_@gene2911-486	OS185__3156_@gene2911-486
1	8	65	OS185__395_@gene322-89	OS185__395_@gene322-89
1	8	66	OS185__3431_@gene3091-27	OS185__3431_@gene3091-27
1	8	67	OS185__319_@gene4239-576	OS185__319_@gene4239-576
1	8	68	OS195__3981_@gene5244-632	OS195__3981_@gene5244-632
1	8	69	OS185__848_@gene3328-190	OS185__848_@gene3328-190
1	8	70	OS185__4009_@gene3744-634	OS185__4009_@gene3744-634
1	8	71	OS185__4208_@gene4834-565	OS185__4208_@gene4834-565
1	8	72	OS185__4111_@gene3852-257	OS185__4111_@gene3852-257
1	8	73	OS223__2237_@gene5865-532	OS223__2237_@gene5865-532
1	8	74	OS195__3774_@gene5230-719	OS195__3774_@gene5230-719
1	8	75	OS185__1185_@gene1027-370	OS185__1185_@gene1027-370
1	8	76	OS185__1340_@gene1182-433	OS185__1340_@gene1182-433
1	8	77	OS185__2430_@gene2243-228	OS185__2430_@gene2243-228
1	8	78	OS185__1778_@gene1642-737	OS185__1778_@gene1642-737
1	8	79	OS223_116_@intergenic1537-1	OS223_116_@intergenic1537-1
1	8	80	OS185__99_@gene31-212	OS185__99_@gene31-212
1	8	81	OS185__998_@gene4368-602	OS185__998_@gene4368-602
1	8	82	OS185__1912_@gene4465-185	OS185__1912_@gene4465-185
1	8	83	OS185__1811_@gene1675-1	OS185__1811_@gene1675-1
1	8	84	OS223__4043_@gene6046-76	OS223__4043_@gene6046-76
1	8	85	OS185__1862_@gene1729-242	OS185__1862_@gene1729-242
1	8	86	OS223__1222_@gene5688-199	OS223__1222_@gene5688-199
1	8	87	OS185__3969_@gene3666-293	OS185__3969_@gene3666-293
1	8	88	OS185__135_@gene4010-1	OS185__135_@gene4010-1
1	8	89	OS185__3684_@gene4773-152	OS185__3684_@gene4773-152
1	8	90	OS155__1280_@gene1224-87	OS155__1280_@gene1224-87
1	8	91	OS185__4115_@gene3857-633	OS185__4115_@gene3857-633
1	8	92	OS185__473_@gene399-255	OS185__473_@gene399-255
1	8	93	OS185__3241_@gene2996-1	OS185__3241_@gene2996-1
1	8	94	OS223__1167_@gene5686-140	OS223__1167_@gene5686-140
1	8	95	OS185__2498_@gene2307-378	OS185__2498_@gene2307-378
1	8	96	OS195__3359_@gene5210-172	OS195__3359_@gene5210-172
1	8	97	OS185__1873_@gene1740-45	OS185__1873_@gene1740-45
1	8	98	OS185__1420_@gene1309-171	OS185__1420_@gene1309-171
1	8	99	OS185_1377_@intergenic729-108	OS185_1377_@intergenic729-108
1	8	100	OS155__4279_@gene4059-304	OS155__4279_@gene4059-304
1	8	101	OS155__3493_@gene3317-149	OS155__3493_@gene3317-149
1	8	102	OS195__2246_@gene1839-36	OS195__2246_@gene1839-36
1	8	103	OS195__3456_@gene5211-388	OS195__3456_@gene5211-388
1	8	104	OS195__775_@gene4966-555	OS195__775_@gene4966-555
1	8	105	OS185__3741_@gene753-199	OS185__3741_@gene753-199
1	8	106	OS185__55_@gene4196-67	OS185__55_@gene4196-67
1	8	107	OS223__1222_@gene5688-482	OS223__1222_@gene5688-482
1	8	108	OS195__4338_@gene5266-198	OS195__4338_@gene5266-198
1	8	109	OS185__704_@gene3463-866	OS185__704_@gene3463-866
1	8	110	OS185__4059_@gene3796-259	OS185__4059_@gene3796-259
1	8	111	OS185__1203_@gene1044-413	OS185__1203_@gene1044-413
1	8	112	OS185__2087_@gene2125-257	OS185__2087_@gene2125-257
1	8	113	OS185__3559_@gene796-290	OS185__3559_@gene796-290
1	8	114	OS185__3507_@gene843-285	OS185__3507_@gene843-285
1	8	115	OS185__3975_@gene3670-1	OS185__3975_@gene3670-1
1	8	116	OS185__4088_@gene3829-259	OS185__4088_@gene3829-259
1	8	117	OS185__2569_@gene4592-828	OS185__2569_@gene4592-828
1	8	118	OS185__4254_@gene4874-611	OS185__4254_@gene4874-611
1	8	119	OS195__1947_@gene5023-441	OS195__1947_@gene5023-441
1	8	120	OS195__4543_@gene5299-152	OS195__4543_@gene5299-152
1	8	121	OS185__3897_@gene4799-649	OS185__3897_@gene4799-649
1	8	122	OS185__3311_@gene3026-579	OS185__3311_@gene3026-579
1	8	123	OS185__3559_@gene796-667	OS185__3559_@gene796-667
1	8	124	OS185__2802_@gene2565-451	OS185__2802_@gene2565-451
1	8	125	OS185__4220_@gene4840-517	OS185__4220_@gene4840-517
1	8	126	OS223_Contig67_58_@gene5550-25	OS223_Contig67_58_@gene5550-25
1	8	127	OS185__573_@gene3553-756	OS185__573_@gene3553-756
1	8	128	OS185__3216_@gene2976-440	OS185__3216_@gene2976-440
1	8	129	OS195__3089_@gene5201-133	OS195__3089_@gene5201-133
1	8	130	OS185__1328_@gene1170-934	OS185__1328_@gene1170-934
1	8	131	OS185__1815_@gene1679-61	OS185__1815_@gene1679-61
1	8	132	OS185__181_@gene3967-7	OS185__181_@gene3967-7
1	8	133	OS185__3899_@gene4801-623	OS185__3899_@gene4801-623
1	8	134	OS185__3057_@gene2812-389	OS185__3057_@gene2812-389
1	8	135	OS185__285_@gene3877-491	OS185__285_@gene3877-491
1	8	136	OS185__1026_@gene3142-366	OS185__1026_@gene3142-366
1	8	137	OS185__2918_@gene2674-1	OS185__2918_@gene2674-1
1	8	138	OS185__388_@gene315-155	OS185__388_@gene315-155
1	8	139	OS185__2479_@gene2288-21	OS185__2479_@gene2288-21
1	8	140	OS185__1675_@gene1553-1	OS185__1675_@gene1553-1
1	8	141	OS185__2030_@gene4495-104	OS185__2030_@gene4495-104
1	8	142	OS155__3915_@gene3718-314	OS155__3915_@gene3718-314
1	8	143	OS185__4324_@gene84-276	OS185__4324_@gene84-276
1	8	144	OS223__3627_@gene5994-219	OS223__3627_@gene5994-219
1	8	145	OS223__2250_@gene5876-238	OS223__2250_@gene5876-238
1	8	146	OS185__2266_@gene1988-227	OS185__2266_@gene1988-227
1	8	147	OS155__3502_@gene3325-186	OS155__3502_@gene3325-186
1	8	148	OS185__2585_@gene4607-182	OS185__2585_@gene4607-182
1	8	149	OS185__4334_@gene74-623	OS185__4334_@gene74-623
1	8	150	OS185__2864_@gene2622-131	OS185__2864_@gene2622-131
1	8	151	OS185__506_@gene3613-260	OS185__506_@gene3613-260
1	8	152	OS223__2224_@gene5852-403	OS223__2224_@gene5852-403
1	8	153	OS155__3915_@gene3718-94	OS155__3915_@gene3718-94
1	8	154	OS185__4363_@gene45-697	OS185__4363_@gene45-697
1	8	155	OS185__3561_@gene794-380	OS185__3561_@gene794-380
1	8	156	OS195__2901_@gene5158-780	OS195__2901_@gene5158-780
1	8	157	OS185__686_@gene3486-628	OS185__686_@gene3486-628
1	8	158	OS223__2239_@gene5867-21	OS223__2239_@gene5867-21
1	8	159	OS185__2067_@gene2144-260	OS185__2067_@gene2144-260
1	8	160	OS185__4213_@gene134-63	OS185__4213_@gene134-63
1	9	1	OS185__751_@gene3418-95	OS185__751_@gene3418-95
1	9	2	OS185__3840_@gene489-168	OS185__3840_@gene489-168
1	9	3	OS223__109_@gene5595-533	OS223__109_@gene5595-533
1	9	4	OS185__1546_@gene1424-5	OS185__1546_@gene1424-5
1	9	5	OS155__256_@gene253-572	OS155__256_@gene253-572
1	9	6	OS155__4345_@gene4106-418	OS155__4345_@gene4106-418
1	9	7	OS185__497_@gene3622-22	OS185__497_@gene3622-22
1	9	8	OS155__1793_@gene1721-113	OS155__1793_@gene1721-113
1	9	9	OS155__617_@gene607-1	OS155__617_@gene607-1
1	9	10	OS185__3400_@gene4747-556	OS185__3400_@gene4747-556
1	9	11	OS185__705_@gene4318-205	OS185__705_@gene4318-205
1	9	12	OS185__1107_@gene948-148	OS185__1107_@gene948-148
1	9	13	OS185__3555_@gene800-1	OS185__3555_@gene800-1
1	9	14	OS185_2803_@intergenic216-85	OS185_2803_@intergenic216-85
1	9	15	OS185__1529_@gene1406-812	OS185__1529_@gene1406-812
1	9	16	OS185__3867_@gene464-340	OS185__3867_@gene464-340
1	9	17	OS185__4378_@gene4071-816	OS185__4378_@gene4071-816
1	9	18	OS185_725_@intergenic330-1	OS185_725_@intergenic330-1
1	9	19	OS195__2506_@gene5118-38	OS195__2506_@gene5118-38
1	9	20	OS185__2756_@gene2519-583	OS185__2756_@gene2519-583
1	9	21	OS155__2151_@gene2038-1	OS155__2151_@gene2038-1
1	9	22	OS185__2638_@gene2402-157	OS185__2638_@gene2402-157
1	9	23	OS185__4131_@gene215-4	OS185__4131_@gene215-4
1	9	24	OS185__4380_@gene4073-38	OS185__4380_@gene4073-38
1	9	25	OS185__1511_@gene1388-308	OS185__1511_@gene1388-308
1	9	26	OS185__3836_@gene493-148	OS185__3836_@gene493-148
1	9	27	OS185__1262_@gene1104-674	OS185__1262_@gene1104-674
1	9	28	OS185__3135_@gene2889-921	OS185__3135_@gene2889-921
1	9	29	OS185__1674_@gene1552-1	OS185__1674_@gene1552-1
1	9	30	OS185__205_@gene3943-147	OS185__205_@gene3943-147
1	9	31	OS185__2461_@gene2270-410	OS185__2461_@gene2270-410
1	9	32	OS185__651_@gene4298-100	OS185__651_@gene4298-100
1	9	33	OS155__4270_@gene4052-138	OS155__4270_@gene4052-138
1	9	34	OS185__3271_@gene4705-430	OS185__3271_@gene4705-430
1	9	35	OS195__3324_@gene5207-675	OS195__3324_@gene5207-675
1	9	36	OS185__3878_@gene453-248	OS185__3878_@gene453-248
1	9	37	OS185__4026_@gene3760-828	OS185__4026_@gene3760-828
1	9	38	OS185__1862_@gene1729-414	OS185__1862_@gene1729-414
1	9	39	OS185__1089_@gene931-404	OS185__1089_@gene931-404
1	9	40	OS185__2480_@gene2289-461	OS185__2480_@gene2289-461
1	9	41	OS155__3656_@gene3472-17	OS155__3656_@gene3472-17
1	9	42	OS185__2259_@gene2002-202	OS185__2259_@gene2002-202
1	9	43	OS185__4074_@gene3817-738	OS185__4074_@gene3817-738
1	9	44	OS185__1481_@gene1359-161	OS185__1481_@gene1359-161
1	9	45	OS185__3425_@gene3085-211	OS185__3425_@gene3085-211
1	9	46	OS185__4351_@gene57-17	OS185__4351_@gene57-17
1	9	47	OS185__3996_@gene4817-461	OS185__3996_@gene4817-461
1	9	48	OS223__2232_@gene5860-346	OS223__2232_@gene5860-346
1	9	49	OS185_1860_@intergenic1043-321	OS185_1860_@intergenic1043-321
1	9	50	OS185__814_@gene3356-1	OS185__814_@gene3356-1
1	9	51	OS155__3171_@gene3009-238	OS155__3171_@gene3009-238
1	9	52	OS185__4012_@gene3747-186	OS185__4012_@gene3747-186
1	9	53	OS195__2273_@gene5102-138	OS195__2273_@gene5102-138
1	9	54	OS185__575_@gene3550-13	OS185__575_@gene3550-13
1	9	55	OS155__2577_@gene2454-434	OS155__2577_@gene2454-434
1	9	56	OS185__1926_@gene1752-751	OS185__1926_@gene1752-751
1	9	57	OS185__2099_@gene2111-243	OS185__2099_@gene2111-243
1	9	58	OS185__3905_@gene4806-98	OS185__3905_@gene4806-98
1	9	59	OS185__2716_@gene4622-200	OS185__2716_@gene4622-200
1	9	60	OS185_3048_@intergenic912-1	OS185_3048_@intergenic912-1
1	9	61	OS155__62_@gene61-86	OS155__62_@gene61-86
1	9	62	OS185__2975_@gene4665-658	OS185__2975_@gene4665-658
1	9	63	OS185__2793_@gene2556-33	OS185__2793_@gene2556-33
1	9	64	OS185__518_@gene3602-669	OS185__518_@gene3602-669
1	9	65	OS185__2205_@gene2052-110	OS185__2205_@gene2052-110
1	9	66	OS195__1549_@gene4998-24	OS195__1549_@gene4998-24
1	9	67	OS185__1827_@gene1691-181	OS185__1827_@gene1691-181
1	9	68	OS185__2144_@gene4536-216	OS185__2144_@gene4536-216
1	9	69	OS195__2025_@gene5056-376	OS195__2025_@gene5056-376
1	9	70	OS195__314_@gene304-463	OS195__314_@gene304-463
1	9	71	OS185__1123_@gene965-177	OS185__1123_@gene965-177
1	9	72	OS185__333_@gene265-379	OS185__333_@gene265-379
1	9	73	OS155__3335_@gene3171-219	OS155__3335_@gene3171-219
1	9	74	OS155__2904_@gene2758-610	OS155__2904_@gene2758-610
1	9	75	OS185__3361_@gene4720-539	OS185__3361_@gene4720-539
1	9	76	OS185__4358_@gene50-578	OS185__4358_@gene50-578
1	9	77	OS155__2523_@gene2404-559	OS155__2523_@gene2404-559
1	9	78	OS155__3490_@gene3314-31	OS155__3490_@gene3314-31
1	9	79	OS195__4645_@gene5328-321	OS195__4645_@gene5328-321
1	9	80	OS185__2329_@gene1923-891	OS185__2329_@gene1923-891
1	9	81	OS185__1681_@gene1559-369	OS185__1681_@gene1559-369
1	9	82	OS185__1376_@gene1262-268	OS185__1376_@gene1262-268
1	9	83	OS185__1296_@gene1137-29	OS185__1296_@gene1137-29
1	9	84	OS185__4327_@gene81-664	OS185__4327_@gene81-664
1	9	85	OS155__4364_@gene4128-147	OS155__4364_@gene4128-147
1	9	86	OS185__869_@gene3291-16	OS185__869_@gene3291-16
1	9	87	OS185__4369_@gene4047-300	OS185__4369_@gene4047-300
1	9	88	OS195__2245_@gene1838-111	OS195__2245_@gene1838-111
1	9	89	OS185__3836_@gene493-1	OS185__3836_@gene493-1
1	9	90	OS223__4040_@gene6043-463	OS223__4040_@gene6043-463
1	9	91	OS223__2240_@gene5868-456	OS223__2240_@gene5868-456
1	9	92	OS185__2307_@gene1945-775	OS185__2307_@gene1945-775
1	9	93	OS195__1716_@gene5006-167	OS195__1716_@gene5006-167
1	9	94	OS185__3329_@gene3043-570	OS185__3329_@gene3043-570
1	9	95	OS185__2033_@gene1078-280	OS185__2033_@gene1078-280
1	9	96	OS223__1800_@gene5797-507	OS223__1800_@gene5797-507
1	9	97	OS185__2289_@gene1964-888	OS185__2289_@gene1964-888
1	9	98	OS185__2697_@gene2459-754	OS185__2697_@gene2459-754
1	9	99	OS185__3348_@gene3062-502	OS185__3348_@gene3062-502
1	9	100	OS155__718_@gene702-391	OS155__718_@gene702-391
1	9	101	OS185__991_@gene3176-5	OS185__991_@gene3176-5
1	9	102	OS185__2313_@gene1939-135	OS185__2313_@gene1939-135
1	9	103	OS185__2038_@gene1864-114	OS185__2038_@gene1864-114
1	9	104	OS185__1286_@gene1127-246	OS185__1286_@gene1127-246
1	9	105	OS185__2091_@gene2121-1	OS185__2091_@gene2121-1
1	9	106	OS195__603_@gene4946-168	OS195__603_@gene4946-168
1	9	107	OS185__569_@gene3557-174	OS185__569_@gene3557-174
1	9	108	OS195__257_@gene4917-5	OS195__257_@gene4917-5
1	9	109	OS185__4063_@gene3806-559	OS185__4063_@gene3806-559
1	9	110	OS185__2676_@gene2438-282	OS185__2676_@gene2438-282
1	9	111	OS185__2922_@gene4645-119	OS185__2922_@gene4645-119
1	9	112	OS185__2100_@gene2110-291	OS185__2100_@gene2110-291
1	9	113	OS185__88_@gene20-270	OS185__88_@gene20-270
1	9	114	OS185__3735_@gene759-228	OS185__3735_@gene759-228
1	9	115	OS185__1767_@gene1632-200	OS185__1767_@gene1632-200
1	9	116	OS185__3224_@gene2984-732	OS185__3224_@gene2984-732
1	9	117	OS185__3019_@gene2775-634	OS185__3019_@gene2775-634
1	9	118	OS185__3196_@gene2955-76	OS185__3196_@gene2955-76
1	9	119	OS185__3765_@gene564-1231	OS185__3765_@gene564-1231
1	9	120	OS185__487_@gene3633-70	OS185__487_@gene3633-70
1	9	121	OS185__2412_@gene2226-297	OS185__2412_@gene2226-297
1	9	122	OS185__3095_@gene2850-412	OS185__3095_@gene2850-412
1	9	123	OS185__1749_@gene1614-774	OS185__1749_@gene1614-774
1	9	124	OS155__3497_@gene3320-454	OS155__3497_@gene3320-454
1	9	125	OS155__803_@gene780-217	OS155__803_@gene780-217
1	9	126	OS185__417_@gene344-153	OS185__417_@gene344-153
1	9	127	OS185__3464_@gene885-435	OS185__3464_@gene885-435
1	9	128	OS195__3441_@gene3064-175	OS195__3441_@gene3064-175
1	9	129	OS195__2240_@gene1833-220	OS195__2240_@gene1833-220
1	9	130	OS185__517_@gene3603-538	OS185__517_@gene3603-538
1	9	131	OS185__2615_@gene2381-723	OS185__2615_@gene2381-723
1	9	132	OS223__2923_@gene5934-261	OS223__2923_@gene5934-261
1	9	133	OS185__3721_@gene774-459	OS185__3721_@gene774-459
1	9	134	OS185__1265_@gene1107-275	OS185__1265_@gene1107-275
1	9	135	OS185__2911_@gene4640-512	OS185__2911_@gene4640-512
1	9	136	OS155__2369_@gene2250-51	OS155__2369_@gene2250-51
1	9	137	OS185__1070_@gene912-567	OS185__1070_@gene912-567
1	9	138	OS185__1895_@gene4450-29	OS185__1895_@gene4450-29
1	9	139	OS155__3491_@gene3315-238	OS155__3491_@gene3315-238
1	9	140	OS185__4215_@gene132-545	OS185__4215_@gene132-545
1	9	141	OS185__1457_@gene1338-553	OS185__1457_@gene1338-553
1	9	142	OS223__2930_@gene5941-58	OS223__2930_@gene5941-58
1	9	143	OS185__3484_@gene867-493	OS185__3484_@gene867-493
1	9	144	OS185__71_@gene4212-583	OS185__71_@gene4212-583
1	9	145	OS185__3261_@gene4695-429	OS185__3261_@gene4695-429
1	9	146	OS185__4389_@gene4082-114	OS185__4389_@gene4082-114
1	9	147	OS185__2354_@gene1900-354	OS185__2354_@gene1900-354
1	9	148	OS185__2798_@gene2561-167	OS185__2798_@gene2561-167
1	9	149	OS185__2064_@gene2147-149	OS185__2064_@gene2147-149
1	9	150	OS223__1521_@gene5712-220	OS223__1521_@gene5712-220
1	9	151	OS185__2522_@gene2331-508	OS185__2522_@gene2331-508
1	9	152	OS185__261_@gene4091-340	OS185__261_@gene4091-340
1	9	153	OS185__2873_@gene2631-615	OS185__2873_@gene2631-615
1	9	154	OS155__4234_@gene4026-94	OS155__4234_@gene4026-94
1	9	155	OS185__3783_@gene546-137	OS185__3783_@gene546-137
1	9	156	OS185__3170_@gene2925-35	OS185__3170_@gene2925-35
1	9	157	OS185__1045_@gene3121-531	OS185__1045_@gene3121-531
1	9	158	OS155__3908_@gene3711-582	OS155__3908_@gene3711-582
1	9	159	OS185__2076_@gene2135-74	OS185__2076_@gene2135-74
1	9	160	OS185__1061_@gene3105-138	OS185__1061_@gene3105-138
1	10	1	OS185__1026_@gene3142-810	OS185__1026_@gene3142-810
1	10	2	OS185__1140_@gene982-652	OS185__1140_@gene982-652
1	10	3	OS185__974_@gene3189-637	OS185__974_@gene3189-637
1	10	4	OS185__1952_@gene1779-27	OS185__1952_@gene1779-27
1	10	5	OS185__2527_@gene2336-134	OS185__2527_@gene2336-134
1	10	6	OS185__908_@gene3256-418	OS185__908_@gene3256-418
1	10	7	OS155__2833_@gene2687-460	OS155__2833_@gene2687-460
1	10	8	OS185__3892_@gene4794-4	OS185__3892_@gene4794-4
1	10	9	OS185__2926_@gene4649-474	OS185__2926_@gene4649-474
1	10	10	OS185__2666_@gene2428-90	OS185__2666_@gene2428-90
1	10	11	OS185__3906_@gene4807-212	OS185__3906_@gene4807-212
1	10	12	OS185__1132_@gene974-154	OS185__1132_@gene974-154
1	10	13	OS185__307_@gene232-32	OS185__307_@gene232-32
1	10	14	OS185__2626_@gene2392-268	OS185__2626_@gene2392-268
1	10	15	OS185__3498_@gene852-121	OS185__3498_@gene852-121
1	10	16	OS195__2900_@gene5157-83	OS195__2900_@gene5157-83
1	10	17	OS185__2043_@gene1869-93	OS185__2043_@gene1869-93
1	10	18	OS185__3262_@gene4696-653	OS185__3262_@gene4696-653
1	10	19	OS185__234_@gene3916-261	OS185__234_@gene3916-261
1	10	20	OS155__660_@gene648-449	OS155__660_@gene648-449
1	10	21	OS185__1907_@gene4460-331	OS185__1907_@gene4460-331
1	10	22	OS185__3373_@gene4732-82	OS185__3373_@gene4732-82
1	10	23	OS185__3497_@gene853-55	OS185__3497_@gene853-55
1	10	24	OS185__3801_@gene528-243	OS185__3801_@gene528-243
1	10	25	OS185__1766_@gene1631-1	OS185__1766_@gene1631-1
1	10	26	OS185__4042_@gene3778-535	OS185__4042_@gene3778-535
1	10	27	OS185__2256_@gene2005-160	OS185__2256_@gene2005-160
1	10	28	OS185__1861_@gene1728-206	OS185__1861_@gene1728-206
1	10	29	OS185__2897_@gene2654-734	OS185__2897_@gene2654-734
1	10	30	OS185__215_@gene3935-598	OS185__215_@gene3935-598
1	10	31	OS185__1639_@gene1516-566	OS185__1639_@gene1516-566
1	10	32	OS185__142_@gene4003-788	OS185__142_@gene4003-788
1	10	33	OS185__4138_@gene208-683	OS185__4138_@gene208-683
1	10	34	OS185__3466_@gene883-839	OS185__3466_@gene883-839
1	10	35	OS185__2579_@gene4601-415	OS185__2579_@gene4601-415
1	10	36	OS185__3118_@gene4686-259	OS185__3118_@gene4686-259
1	10	37	OS195__793_@gene3353-1299	OS195__793_@gene3353-1299
1	10	38	OS185__3275_@gene4707-193	OS185__3275_@gene4707-193
1	10	39	OS223_Contig67_46_@gene5538-13	OS223_Contig67_46_@gene5538-13
1	10	40	OS185__4016_@gene3751-534	OS185__4016_@gene3751-534
1	10	41	OS223__4168_@gene6072-454	OS223__4168_@gene6072-454
1	10	42	OS185__2512_@gene2321-1	OS185__2512_@gene2321-1
1	10	43	OS185__390_@gene317-269	OS185__390_@gene317-269
1	10	44	OS185__887_@gene3278-80	OS185__887_@gene3278-80
1	10	45	OS185__3414_@gene3074-64	OS185__3414_@gene3074-64
1	10	46	OS185_4002_@intergenic930-339	OS185_4002_@intergenic930-339
1	10	47	OS185__3068_@gene2823-245	OS185__3068_@gene2823-245
1	10	48	OS185__198_@gene3950-101	OS185__198_@gene3950-101
1	10	49	OS185__974_@gene3189-513	OS185__974_@gene3189-513
1	10	50	OS223__2073_@gene2141-588	OS223__2073_@gene2141-588
1	10	51	OS185__3697_@gene4777-464	OS185__3697_@gene4777-464
1	10	52	OS185__3828_@gene501-751	OS185__3828_@gene501-751
1	10	53	OS185__2150_@gene4542-980	OS185__2150_@gene4542-980
1	10	54	OS185__3846_@gene483-214	OS185__3846_@gene483-214
1	10	55	OS185__3680_@gene630-715	OS185__3680_@gene630-715
1	10	56	OS185__3746_@gene749-222	OS185__3746_@gene749-222
1	10	57	OS185__333_@gene265-123	OS185__333_@gene265-123
1	10	58	OS185__1385_@gene1272-240	OS185__1385_@gene1272-240
1	10	59	OS155_1608_@intergenic255-95	OS155_1608_@intergenic255-95
1	10	60	OS185__3044_@gene2799-313	OS185__3044_@gene2799-313
1	10	61	OS185__2663_@gene2425-143	OS185__2663_@gene2425-143
1	10	62	OS185__1604_@gene1479-569	OS185__1604_@gene1479-569
1	10	63	OS185__2506_@gene2315-685	OS185__2506_@gene2315-685
1	10	64	OS185__137_@gene4008-167	OS185__137_@gene4008-167
1	10	65	OS185__2170_@gene2087-379	OS185__2170_@gene2087-379
1	10	66	OS185__4239_@gene4859-648	OS185__4239_@gene4859-648
1	10	67	OS185__486_@gene3634-543	OS185__486_@gene3634-543
1	10	68	OS185__856_@gene3304-878	OS185__856_@gene3304-878
1	10	69	OS185__3485_@gene866-208	OS185__3485_@gene866-208
1	10	70	OS185__4145_@gene201-565	OS185__4145_@gene201-565
1	10	71	OS185__120_@gene4215-90	OS185__120_@gene4215-90
1	10	72	OS223_Contig65_58_@gene5404-12	OS223_Contig65_58_@gene5404-12
1	10	73	OS185__945_@gene3219-403	OS185__945_@gene3219-403
1	10	74	OS185__492_@gene3628-195	OS185__492_@gene3628-195
1	10	75	OS185__2194_@gene2063-205	OS185__2194_@gene2063-205
1	10	76	OS185__3790_@gene539-688	OS185__3790_@gene539-688
1	10	77	OS185__2022_@gene4487-197	OS185__2022_@gene4487-197
1	10	78	OS185__4123_@gene3865-751	OS185__4123_@gene3865-751
1	10	79	OS185__2155_@gene2101-95	OS185__2155_@gene2101-95
1	10	80	OS185__3182_@gene2941-738	OS185__3182_@gene2941-738
1	10	81	OS185__3906_@gene4807-281	OS185__3906_@gene4807-281
1	10	82	OS185__2789_@gene2552-506	OS185__2789_@gene2552-506
1	10	83	OS185__3076_@gene2831-193	OS185__3076_@gene2831-193
1	10	84	OS185__4367_@gene41-214	OS185__4367_@gene41-214
1	10	85	OS155__1981_@gene1891-1	OS155__1981_@gene1891-1
1	10	86	OS185__983_@gene3181-1	OS185__983_@gene3181-1
1	10	87	OS185__3400_@gene4747-310	OS185__3400_@gene4747-310
1	10	88	OS195__2273_@gene5102-523	OS195__2273_@gene5102-523
1	10	89	OS223__1788_@gene5785-634	OS223__1788_@gene5785-634
1	10	90	OS185__4062_@gene3805-289	OS185__4062_@gene3805-289
1	10	91	OS195__1782_@gene5018-77	OS195__1782_@gene5018-77
1	10	92	OS185__2263_@gene1998-325	OS185__2263_@gene1998-325
1	10	93	OS185__2584_@gene4606-403	OS185__2584_@gene4606-403
1	10	94	OS185__625_@gene4275-333	OS185__625_@gene4275-333
1	10	95	OS185__1911_@gene4464-448	OS185__1911_@gene4464-448
1	10	96	OS185__1492_@gene1369-237	OS185__1492_@gene1369-237
1	10	97	OS223__1799_@gene5796-277	OS223__1799_@gene5796-277
1	10	98	OS223_3297_@intergenic1441-383	OS223_3297_@intergenic1441-383
1	10	99	OS185__385_@gene311-130	OS185__385_@gene311-130
1	10	100	OS185__2210_@gene2047-197	OS185__2210_@gene2047-197
1	10	101	OS223__4137_@gene6067-1	OS223__4137_@gene6067-1
1	10	102	OS185__3567_@gene4762-647	OS185__3567_@gene4762-647
1	10	103	OS185__781_@gene4331-189	OS185__781_@gene4331-189
1	10	104	OS223__2241_@gene5869-554	OS223__2241_@gene5869-554
1	10	105	OS155__4327_@gene4099-926	OS155__4327_@gene4099-926
1	10	106	OS185__4352_@gene56-351	OS185__4352_@gene56-351
1	10	107	OS185__2489_@gene2298-219	OS185__2489_@gene2298-219
1	10	108	OS185_1071_@intergenic89-181	OS185_1071_@intergenic89-181
1	10	109	OS185__3786_@gene543-643	OS185__3786_@gene543-643
1	10	110	OS155__4247_@gene4033-90	OS155__4247_@gene4033-90
1	10	111	OS223__1417_@gene5706-460	OS223__1417_@gene5706-460
1	10	112	OS185__3548_@gene807-618	OS185__3548_@gene807-618
1	10	113	OS155__2146_@gene2033-516	OS155__2146_@gene2033-516
1	10	114	OS223_Contig65_122_@gene5443-240	OS223_Contig65_122_@gene5443-240
1	10	115	OS185__1840_@gene1705-400	OS185__1840_@gene1705-400
1	10	116	OS223__1568_@gene5719-195	OS223__1568_@gene5719-195
1	10	117	OS223__1414_@gene5703-379	OS223__1414_@gene5703-379
1	10	118	OS223__3003_@gene5950-728	OS223__3003_@gene5950-728
1	10	119	OS185__3107_@gene2861-604	OS185__3107_@gene2861-604
1	10	120	OS185__3829_@gene500-709	OS185__3829_@gene500-709
1	10	121	OS185__3248_@gene3003-527	OS185__3248_@gene3003-527
1	10	122	OS185__2765_@gene2527-711	OS185__2765_@gene2527-711
1	10	123	OS185__1119_@gene961-89	OS185__1119_@gene961-89
1	10	124	OS185__4333_@gene75-913	OS185__4333_@gene75-913
1	10	125	OS155__1277_@gene1221-6	OS155__1277_@gene1221-6
1	10	126	OS155__618_@gene608-224	OS155__618_@gene608-224
1	10	127	OS185__466_@gene392-755	OS185__466_@gene392-755
1	10	128	OS223_Contig67_3_@gene1192-96	OS223_Contig67_3_@gene1192-96
1	10	129	OS185__1226_@gene1065-157	OS185__1226_@gene1065-157
1	10	130	OS155__2320_@gene2202-427	OS155__2320_@gene2202-427
1	10	131	OS185__3843_@gene486-73	OS185__3843_@gene486-73
1	10	132	OS185__688_@gene3484-395	OS185__688_@gene3484-395
1	10	133	OS195__2260_@gene1852-724	OS195__2260_@gene1852-724
1	10	134	OS195__2873_@gene5130-455	OS195__2873_@gene5130-455
1	10	135	OS185__2655_@gene2418-750	OS185__2655_@gene2418-750
1	10	136	OS185__3150_@gene2905-303	OS185__3150_@gene2905-303
1	10	137	OS185__2517_@gene2326-141	OS185__2517_@gene2326-141
1	10	138	OS223__2018_@gene5818-416	OS223__2018_@gene5818-416
1	10	139	OS155_2778_@intergenic592-62	OS155_2778_@intergenic592-62
1	10	140	OS223__1744_@gene5742-94	OS223__1744_@gene5742-94
1	10	141	OS185__419_@gene346-223	OS185__419_@gene346-223
1	10	142	OS185__2518_@gene2327-970	OS185__2518_@gene2327-970
1	10	143	OS185__2878_@gene2636-687	OS185__2878_@gene2636-687
1	10	144	OS185__1039_@gene3129-6	OS185__1039_@gene3129-6
1	10	145	OS185__1097_@gene939-663	OS185__1097_@gene939-663
1	10	146	OS185__3174_@gene2933-782	OS185__3174_@gene2933-782
1	10	147	OS223__149_@gene5613-298	OS223__149_@gene5613-298
1	10	148	OS195__4660_@gene5342-1	OS195__4660_@gene5342-1
1	10	149	OS223__2975_@gene2732-702	OS223__2975_@gene2732-702
1	10	150	OS185__751_@gene3418-171	OS185__751_@gene3418-171
1	10	151	OS185__3667_@gene4770-1218	OS185__3667_@gene4770-1218
1	10	152	OS155__1251_@gene1195-145	OS155__1251_@gene1195-145
1	10	153	OS185__2980_@gene4670-277	OS185__2980_@gene4670-277
1	10	154	OS185__2831_@gene2591-958	OS185__2831_@gene2591-958
1	10	155	OS195__2025_@gene5056-592	OS195__2025_@gene5056-592
1	10	156	OS185__151_@gene3994-333	OS185__151_@gene3994-333
1	10	157	OS185__2283_@gene4570-704	OS185__2283_@gene4570-704
1	10	158	OS195__3094_@gene5204-313	OS195__3094_@gene5204-313
1	10	159	OS155_2082_@intergenic506-299	OS155_2082_@intergenic506-299
1	10	160	OS185__799_@gene3372-394	OS185__799_@gene3372-394
1	11	1	OS185__3619_@gene693-89	OS185__3619_@gene693-89
1	11	2	OS185__2522_@gene2331-193	OS185__2522_@gene2331-193
1	11	3	OS185__1189_@gene1031-524	OS185__1189_@gene1031-524
1	11	4	OS185__1562_@gene1441-290	OS185__1562_@gene1441-290
1	11	5	OS185__3363_@gene4722-438	OS185__3363_@gene4722-438
1	11	6	OS155__1265_@gene1209-334	OS155__1265_@gene1209-334
1	11	7	OS185__3472_@gene878-429	OS185__3472_@gene878-429
1	11	8	OS185__391_@gene318-104	OS185__391_@gene318-104
1	11	9	OS195__4636_@gene5322-224	OS195__4636_@gene5322-224
1	11	10	OS185__2517_@gene2326-587	OS185__2517_@gene2326-587
1	11	11	OS223__4228_@gene6077-317	OS223__4228_@gene6077-317
1	11	12	OS185__1621_@gene1498-709	OS185__1621_@gene1498-709
1	11	13	OS185__3370_@gene4729-583	OS185__3370_@gene4729-583
1	11	14	OS185__3171_@gene2926-564	OS185__3171_@gene2926-564
1	11	15	OS185__2472_@gene2281-250	OS185__2472_@gene2281-250
1	11	16	OS185__2519_@gene2328-537	OS185__2519_@gene2328-537
1	11	17	OS185__2876_@gene2634-565	OS185__2876_@gene2634-565
1	11	18	OS185__250_@gene3900-247	OS185__250_@gene3900-247
1	11	19	OS185__819_@gene4347-28	OS185__819_@gene4347-28
1	11	20	OS185__2176_@gene2081-671	OS185__2176_@gene2081-671
1	11	21	OS185__4128_@gene4828-584	OS185__4128_@gene4828-584
1	11	22	OS195__1548_@gene4997-515	OS195__1548_@gene4997-515
1	11	23	OS185__19_@gene4161-319	OS185__19_@gene4161-319
1	11	24	OS195__2893_@gene5150-15	OS195__2893_@gene5150-15
1	11	25	OS185__1071_@gene913-385	OS185__1071_@gene913-385
1	11	26	OS185__2790_@gene2553-420	OS185__2790_@gene2553-420
1	11	27	OS155__191_@gene188-50	OS155__191_@gene188-50
1	11	28	OS185__386_@gene312-41	OS185__386_@gene312-41
1	11	29	OS185__1845_@gene1710-394	OS185__1845_@gene1710-394
1	11	30	OS185_1547_@intergenic700-91	OS185_1547_@intergenic700-91
1	11	31	OS223__1737_@gene5735-188	OS223__1737_@gene5735-188
1	11	32	OS185__3848_@gene481-14	OS185__3848_@gene481-14
1	11	33	OS185__3794_@gene535-430	OS185__3794_@gene535-430
1	11	34	OS185__2620_@gene2386-173	OS185__2620_@gene2386-173
1	11	35	OS185__900_@gene3264-299	OS185__900_@gene3264-299
1	11	36	OS185__1162_@gene1004-272	OS185__1162_@gene1004-272
1	11	37	OS185__3409_@gene4749-325	OS185__3409_@gene4749-325
1	11	38	OS185__1765_@gene1630-8	OS185__1765_@gene1630-8
1	11	39	OS185__2106_@gene2104-433	OS185__2106_@gene2104-433
1	11	40	OS185__2798_@gene2561-80	OS185__2798_@gene2561-80
1	11	41	OS185__3791_@gene538-670	OS185__3791_@gene538-670
1	11	42	OS155__3556_@gene3379-626	OS155__3556_@gene3379-626
1	11	43	OS185__947_@gene3217-605	OS185__947_@gene3217-605
1	11	44	OS185__3899_@gene4801-35	OS185__3899_@gene4801-35
1	11	45	OS185__3682_@gene4771-242	OS185__3682_@gene4771-242
1	11	46	OS185__2580_@gene4602-825	OS185__2580_@gene4602-825
1	11	47	OS185__3917_@gene430-162	OS185__3917_@gene430-162
1	11	48	OS185__1098_@gene940-600	OS185__1098_@gene940-600
1	11	49	OS185__4089_@gene3830-509	OS185__4089_@gene3830-509
1	11	50	OS185__2339_@gene1915-118	OS185__2339_@gene1915-118
1	11	51	OS185__1598_@gene1471-34	OS185__1598_@gene1471-34
1	11	52	OS195_2296_@intergenic1282-584	OS195_2296_@intergenic1282-584
1	11	53	OS195_2470_@intergenic1126-63	OS195_2470_@intergenic1126-63
1	11	54	OS185__1947_@gene1775-661	OS185__1947_@gene1775-661
1	11	55	OS185__2548_@gene2357-521	OS185__2548_@gene2357-521
1	11	56	OS185__391_@gene318-5	OS185__391_@gene318-5
1	11	57	OS185__1465_@gene1343-265	OS185__1465_@gene1343-265
1	11	58	OS185__3756_@gene573-730	OS185__3756_@gene573-730
1	11	59	OS155_3667_@intergenic181-2	OS155_3667_@intergenic181-2
1	11	60	OS185__77_@gene10-441	OS185__77_@gene10-441
1	11	61	OS185__17_@gene446-1112	OS185__17_@gene446-1112
1	11	62	OS223__3745_@gene6012-361	OS223__3745_@gene6012-361
1	11	63	OS155__4371_@gene4135-34	OS155__4371_@gene4135-34
1	11	64	OS195__4665_@gene5347-289	OS195__4665_@gene5347-289
1	11	65	OS185__3829_@gene500-401	OS185__3829_@gene500-401
1	11	66	OS155__2831_@gene2685-754	OS155__2831_@gene2685-754
1	11	67	OS185__3227_@gene2987-307	OS185__3227_@gene2987-307
1	11	68	OS223__4137_@gene6067-70	OS223__4137_@gene6067-70
1	11	69	OS155__3919_@gene3722-487	OS155__3919_@gene3722-487
1	11	70	OS195__565_@gene3514-246	OS195__565_@gene3514-246
1	11	71	OS185__675_@gene3498-490	OS185__675_@gene3498-490
1	11	72	OS155_1123_@intergenic712-40	OS155_1123_@intergenic712-40
1	11	73	OS185__2446_@gene2259-309	OS185__2446_@gene2259-309
1	11	74	OS223_Contig67_94_@gene5577-70	OS223_Contig67_94_@gene5577-70
1	11	75	OS223_4244_@intergenic1510-70	OS223_4244_@intergenic1510-70
1	11	76	OS185__3514_@gene838-429	OS185__3514_@gene838-429
1	11	77	OS185__116_@gene4038-359	OS185__116_@gene4038-359
1	11	78	OS185__3146_@gene2900-4	OS185__3146_@gene2900-4
1	11	79	OS155__3851_@gene3657-126	OS155__3851_@gene3657-126
1	11	80	OS185__3982_@gene3677-228	OS185__3982_@gene3677-228
1	11	81	OS185__3522_@gene830-502	OS185__3522_@gene830-502
1	11	82	OS155__3914_@gene3717-171	OS155__3914_@gene3717-171
1	11	83	OS185__3166_@gene2921-431	OS185__3166_@gene2921-431
1	11	84	OS195__2244_@gene1837-459	OS195__2244_@gene1837-459
1	11	85	OS185__3559_@gene796-397	OS185__3559_@gene796-397
1	11	86	OS185__419_@gene346-384	OS185__419_@gene346-384
1	11	87	OS185__4071_@gene3814-236	OS185__4071_@gene3814-236
1	11	88	OS223__1788_@gene5785-285	OS223__1788_@gene5785-285
1	11	89	OS185__3979_@gene3674-1268	OS185__3979_@gene3674-1268
1	11	90	OS185__3638_@gene673-1098	OS185__3638_@gene673-1098
1	11	91	OS185__2655_@gene2418-302	OS185__2655_@gene2418-302
1	11	92	OS185__1248_@gene1091-306	OS185__1248_@gene1091-306
1	11	93	OS185__2584_@gene4606-472	OS185__2584_@gene4606-472
1	11	94	OS185__4236_@gene4856-401	OS185__4236_@gene4856-401
1	11	95	OS223__1316_@gene5695-259	OS223__1316_@gene5695-259
1	11	96	OS155__2838_@gene2692-139	OS155__2838_@gene2692-139
1	11	97	OS185__3173_@gene2932-407	OS185__3173_@gene2932-407
1	11	98	OS185__1591_@gene1464-102	OS185__1591_@gene1464-102
1	11	99	OS185__2746_@gene2509-691	OS185__2746_@gene2509-691
1	11	100	OS185__1527_@gene1404-462	OS185__1527_@gene1404-462
1	11	101	OS185__1318_@gene1159-178	OS185__1318_@gene1159-178
1	11	102	OS155__3744_@gene3551-47	OS155__3744_@gene3551-47
1	11	103	OS195__2168_@gene5075-405	OS195__2168_@gene5075-405
1	11	104	OS155__671_@gene658-1517	OS155__671_@gene658-1517
1	11	105	OS185__1665_@gene1542-558	OS185__1665_@gene1542-558
1	11	106	OS185__1831_@gene1696-107	OS185__1831_@gene1696-107
1	11	107	OS223__887_@gene5667-1028	OS223__887_@gene5667-1028
1	11	108	OS185__2509_@gene2318-609	OS185__2509_@gene2318-609
1	11	109	OS185__598_@gene3526-235	OS185__598_@gene3526-235
1	11	110	OS185__1381_@gene1267-176	OS185__1381_@gene1267-176
1	11	111	OS185__4321_@gene87-664	OS185__4321_@gene87-664
1	11	112	OS185__3197_@gene2956-197	OS185__3197_@gene2956-197
1	11	113	OS223__134_@gene5600-446	OS223__134_@gene5600-446
1	11	114	OS223_Contig65_88_@gene5428-257	OS223_Contig65_88_@gene5428-257
1	11	115	OS185__2498_@gene2307-36	OS185__2498_@gene2307-36
1	11	116	OS195__4651_@gene5333-1	OS195__4651_@gene5333-1
1	11	117	OS185__1474_@gene1352-270	OS185__1474_@gene1352-270
1	11	118	OS185__885_@gene3280-544	OS185__885_@gene3280-544
1	11	119	OS185__971_@gene3192-70	OS185__971_@gene3192-70
1	11	120	OS223__3122_@gene2873-21	OS223__3122_@gene2873-21
1	11	121	OS185__1665_@gene1542-432	OS185__1665_@gene1542-432
1	11	122	OS185__3472_@gene878-238	OS185__3472_@gene878-238
1	11	123	OS185__1277_@gene1118-75	OS185__1277_@gene1118-75
1	11	124	OS185__3965_@gene3662-593	OS185__3965_@gene3662-593
1	11	125	OS185__3205_@gene2964-618	OS185__3205_@gene2964-618
1	11	126	OS185__1100_@gene942-509	OS185__1100_@gene942-509
1	11	127	OS185__2562_@gene2371-689	OS185__2562_@gene2371-689
1	11	128	OS195__4670_@gene5352-551	OS195__4670_@gene5352-551
1	11	129	OS185__3451_@gene4754-602	OS185__3451_@gene4754-602
1	11	130	OS185__3337_@gene3051-162	OS185__3337_@gene3051-162
1	11	131	OS185__3157_@gene2912-493	OS185__3157_@gene2912-493
1	11	132	OS185__2150_@gene4542-335	OS185__2150_@gene4542-335
1	11	133	OS185__2136_@gene4529-296	OS185__2136_@gene4529-296
1	11	134	OS185__2295_@gene1959-204	OS185__2295_@gene1959-204
1	11	135	OS185__2694_@gene2457-559	OS185__2694_@gene2457-559
1	11	136	OS195__2884_@gene5141-367	OS195__2884_@gene5141-367
1	11	137	OS185__2622_@gene2388-693	OS185__2622_@gene2388-693
1	11	138	OS155__4348_@gene4117-758	OS155__4348_@gene4117-758
1	11	139	OS185__1644_@gene1521-300	OS185__1644_@gene1521-300
1	11	140	OS185__4257_@gene4877-225	OS185__4257_@gene4877-225
1	11	141	OS185__3834_@gene495-101	OS185__3834_@gene495-101
1	11	142	OS185__113_@gene4041-26	OS185__113_@gene4041-26
1	11	143	OS185__2751_@gene2514-160	OS185__2751_@gene2514-160
1	11	144	OS223__4256_@gene6080-464	OS223__4256_@gene6080-464
1	11	145	OS185__2440_@gene2253-615	OS185__2440_@gene2253-615
1	11	146	OS223__2761_@gene5918-110	OS223__2761_@gene5918-110
1	11	147	OS185__1343_@gene1185-562	OS185__1343_@gene1185-562
1	11	148	OS185__1190_@gene1032-608	OS185__1190_@gene1032-608
1	11	149	OS185__321_@gene244-158	OS185__321_@gene244-158
1	11	150	OS185__2144_@gene4536-135	OS185__2144_@gene4536-135
1	11	151	OS185__618_@gene3506-858	OS185__618_@gene3506-858
1	11	152	OS185__3211_@gene2970-88	OS185__3211_@gene2970-88
1	11	153	OS185__1587_@gene1460-143	OS185__1587_@gene1460-143
1	11	154	OS223__2247_@gene5873-186	OS223__2247_@gene5873-186
1	11	155	OS195__4263_@gene173-1	OS195__4263_@gene173-1
1	11	156	OS185__2559_@gene2368-394	OS185__2559_@gene2368-394
1	11	157	OS195__3325_@gene5208-530	OS195__3325_@gene5208-530
1	11	158	OS185__2205_@gene2052-502	OS185__2205_@gene2052-502
1	11	159	OS185__725_@gene3443-370	OS185__725_@gene3443-370
1	11	160	OS185__4018_@gene3753-379	OS185__4018_@gene3753-379
1	12	1	OS185__3213_@gene2973-332	OS185__3213_@gene2973-332
1	12	2	OS185__3776_@gene553-235	OS185__3776_@gene553-235
1	12	3	OS185__906_@gene3258-49	OS185__906_@gene3258-49
1	12	4	OS195__2913_@gene5170-105	OS195__2913_@gene5170-105
1	12	5	OS185__548_@gene3578-416	OS185__548_@gene3578-416
1	12	6	OS185__155_@gene3990-502	OS185__155_@gene3990-502
1	12	7	OS223_Contig65_6_@gene4158-248	OS223_Contig65_6_@gene4158-248
1	12	8	OS185__599_@gene3525-396	OS185__599_@gene3525-396
1	12	9	OS223__1016_@gene905-111	OS223__1016_@gene905-111
1	12	10	OS223_Contig67_57_@gene5549-498	OS223_Contig67_57_@gene5549-498
1	12	11	OS195__3000_@gene5176-718	OS195__3000_@gene5176-718
1	12	12	OS185__2410_@gene2224-628	OS185__2410_@gene2224-628
1	12	13	OS195__4526_@gene5284-346	OS195__4526_@gene5284-346
1	12	14	OS185__2065_@gene2146-345	OS185__2065_@gene2146-345
1	12	15	OS185__344_@gene275-540	OS185__344_@gene275-540
1	12	16	OS185__4118_@gene3860-41	OS185__4118_@gene3860-41
1	12	17	OS185__4162_@gene181-573	OS185__4162_@gene181-573
1	12	18	OS185__371_@gene4246-192	OS185__371_@gene4246-192
1	12	19	OS185__2017_@gene4482-224	OS185__2017_@gene4482-224
1	12	20	OS185__545_@gene3581-636	OS185__545_@gene3581-636
1	12	21	OS185__3021_@gene2777-70	OS185__3021_@gene2777-70
1	12	22	OS185__1789_@gene1653-845	OS185__1789_@gene1653-845
1	12	23	OS185__893_@gene3272-757	OS185__893_@gene3272-757
1	12	24	OS185__4162_@gene181-19	OS185__4162_@gene181-19
1	12	25	OS185__4388_@gene4081-103	OS185__4388_@gene4081-103
1	12	26	OS155__660_@gene648-53	OS155__660_@gene648-53
1	12	27	OS185__2177_@gene2080-685	OS185__2177_@gene2080-685
1	12	28	OS185__2082_@gene2130-366	OS185__2082_@gene2130-366
1	12	29	OS185__2304_@gene1948-544	OS185__2304_@gene1948-544
1	12	30	OS185__761_@gene3408-295	OS185__761_@gene3408-295
1	12	31	OS195__2295_@gene2023-440	OS195__2295_@gene2023-440
1	12	32	OS185__1563_@gene1442-1	OS185__1563_@gene1442-1
1	12	33	OS223__943_@gene5675-31	OS223__943_@gene5675-31
1	12	34	OS185__2312_@gene1940-1	OS185__2312_@gene1940-1
1	12	35	OS185__3447_@gene901-722	OS185__3447_@gene901-722
1	12	36	OS195__3978_@gene5241-412	OS195__3978_@gene5241-412
1	12	37	OS185__1472_@gene1350-379	OS185__1472_@gene1350-379
1	12	38	OS185__591_@gene4268-1242	OS185__591_@gene4268-1242
1	12	39	OS185__3429_@gene3089-192	OS185__3429_@gene3089-192
1	12	40	OS185__1210_@gene1047-115	OS185__1210_@gene1047-115
1	12	41	OS185__4052_@gene3789-402	OS185__4052_@gene3789-402
1	12	42	OS185__2921_@gene4644-526	OS185__2921_@gene4644-526
1	12	43	OS185__3360_@gene4719-865	OS185__3360_@gene4719-865
1	12	44	OS185__201_@gene3947-220	OS185__201_@gene3947-220
1	12	45	OS185__2053_@gene1879-180	OS185__2053_@gene1879-180
1	12	46	OS223__2275_@gene5885-1210	OS223__2275_@gene5885-1210
1	12	47	OS185__2088_@gene2124-77	OS185__2088_@gene2124-77
1	12	48	OS185__2554_@gene2363-42	OS185__2554_@gene2363-42
1	12	49	OS195__1829_@gene5021-619	OS195__1829_@gene5021-619
1	12	50	OS185__494_@gene3625-741	OS185__494_@gene3625-741
1	12	51	OS185__1049_@gene3117-512	OS185__1049_@gene3117-512
1	12	52	OS185__3813_@gene516-470	OS185__3813_@gene516-470
1	12	53	OS195__2223_@gene5089-472	OS195__2223_@gene5089-472
1	12	54	OS223_3907_@intergenic612-78	OS223_3907_@intergenic612-78
1	12	55	OS185__2075_@gene2136-992	OS185__2075_@gene2136-992
1	12	56	OS185__2788_@gene2551-114	OS185__2788_@gene2551-114
1	12	57	OS185__1026_@gene3142-1	OS185__1026_@gene3142-1
1	12	58	OS185__615_@gene3510-225	OS185__615_@gene3510-225
1	12	59	OS185__1991_@gene1818-741	OS185__1991_@gene1818-741
1	12	60	OS185__1522_@gene1399-125	OS185__1522_@gene1399-125
1	12	61	OS185__4041_@gene3777-9	OS185__4041_@gene3777-9
1	12	62	OS185__1898_@gene4452-463	OS185__1898_@gene4452-463
1	12	63	OS185__368_@gene296-531	OS185__368_@gene296-531
1	12	64	OS185__2263_@gene1998-646	OS185__2263_@gene1998-646
1	12	65	OS185__880_@gene4357-288	OS185__880_@gene4357-288
1	12	66	OS185__3756_@gene573-124	OS185__3756_@gene573-124
1	12	67	OS185__2300_@gene1954-153	OS185__2300_@gene1954-153
1	12	68	OS185__2609_@gene4615-122	OS185__2609_@gene4615-122
1	12	69	OS185__47_@gene4188-23	OS185__47_@gene4188-23
1	12	70	OS185__863_@gene3297-445	OS185__863_@gene3297-445
1	12	71	OS185__1413_@gene1300-749	OS185__1413_@gene1300-749
1	12	72	OS185__3076_@gene2831-732	OS185__3076_@gene2831-732
1	12	73	OS185__2864_@gene2622-424	OS185__2864_@gene2622-424
1	12	74	OS185__1768_@gene1633-691	OS185__1768_@gene1633-691
1	12	75	OS155__2137_@gene2028-273	OS155__2137_@gene2028-273
1	12	76	OS185__50_@gene4191-780	OS185__50_@gene4191-780
1	12	77	OS155__3907_@gene3710-241	OS155__3907_@gene3710-241
1	12	78	OS223__3218_@gene5962-358	OS223__3218_@gene5962-358
1	12	79	OS185__1691_@gene1569-452	OS185__1691_@gene1569-452
1	12	80	OS195__4655_@gene5337-102	OS195__4655_@gene5337-102
1	12	81	OS185__4306_@gene102-395	OS185__4306_@gene102-395
1	12	82	OS185__3490_@gene860-300	OS185__3490_@gene860-300
1	12	83	OS185__667_@gene4312-382	OS185__667_@gene4312-382
1	12	84	OS185__1773_@gene4439-569	OS185__1773_@gene4439-569
1	12	85	OS185__3157_@gene2912-424	OS185__3157_@gene2912-424
1	12	86	OS185__1028_@gene3140-865	OS185__1028_@gene3140-865
1	12	87	OS185__3548_@gene807-103	OS185__3548_@gene807-103
1	12	88	OS195__1986_@gene5040-567	OS195__1986_@gene5040-567
1	12	89	OS185__2409_@gene2223-841	OS185__2409_@gene2223-841
1	12	90	OS155__2247_@gene2134-382	OS155__2247_@gene2134-382
1	12	91	OS155__4385_@gene4142-1	OS155__4385_@gene4142-1
1	12	92	OS185__3310_@gene3025-437	OS185__3310_@gene3025-437
1	12	93	OS185__23_@gene4165-203	OS185__23_@gene4165-203
1	12	94	OS195_3401_@intergenic1192-395	OS195_3401_@intergenic1192-395
1	12	95	OS185__3677_@gene633-799	OS185__3677_@gene633-799
1	12	96	OS185__3497_@gene853-475	OS185__3497_@gene853-475
1	12	97	OS195__2220_@gene5086-190	OS195__2220_@gene5086-190
1	12	98	OS185__3084_@gene2839-329	OS185__3084_@gene2839-329
1	12	99	OS185__967_@gene3196-431	OS185__967_@gene3196-431
1	12	100	OS185__4389_@gene4082-183	OS185__4389_@gene4082-183
1	12	101	OS185__3933_@gene413-575	OS185__3933_@gene413-575
1	12	102	OS155__1285_@gene1229-602	OS155__1285_@gene1229-602
1	12	103	OS185__1370_@gene1256-924	OS185__1370_@gene1256-924
1	12	104	OS185__3076_@gene2831-301	OS185__3076_@gene2831-301
1	12	105	OS185__2267_@gene1987-477	OS185__2267_@gene1987-477
1	12	106	OS185__1992_@gene4475-108	OS185__1992_@gene4475-108
1	12	107	OS185__1759_@gene1624-70	OS185__1759_@gene1624-70
1	12	108	OS185__1743_@gene4438-582	OS185__1743_@gene4438-582
1	12	109	OS185__3742_@gene752-74	OS185__3742_@gene752-74
1	12	110	OS185__140_@gene4005-478	OS185__140_@gene4005-478
1	12	111	OS185_694_@intergenic981-5	OS185_694_@intergenic981-5
1	12	112	OS185__1858_@gene1725-70	OS185__1858_@gene1725-70
1	12	113	OS185__1967_@gene1794-48	OS185__1967_@gene1794-48
1	12	114	OS185__3613_@gene699-448	OS185__3613_@gene699-448
1	12	115	OS185__2760_@gene4625-227	OS185__2760_@gene4625-227
1	12	116	OS185__3207_@gene2966-373	OS185__3207_@gene2966-373
1	12	117	OS195__4538_@gene5294-616	OS195__4538_@gene5294-616
1	12	118	OS185__3516_@gene836-414	OS185__3516_@gene836-414
1	12	119	OS155__3634_@gene3452-310	OS155__3634_@gene3452-310
1	12	120	OS185__3087_@gene2842-98	OS185__3087_@gene2842-98
1	12	121	OS185__3967_@gene3664-1	OS185__3967_@gene3664-1
1	12	122	OS185__4003_@gene3739-211	OS185__4003_@gene3739-211
1	12	123	OS185__3082_@gene2837-680	OS185__3082_@gene2837-680
1	12	124	OS185__2303_@gene1951-762	OS185__2303_@gene1951-762
1	12	125	OS185__669_@gene4314-62	OS185__669_@gene4314-62
1	12	126	OS185__1311_@gene1152-98	OS185__1311_@gene1152-98
1	12	127	OS185__321_@gene244-583	OS185__321_@gene244-583
1	12	128	OS195__783_@gene3359-1112	OS195__783_@gene3359-1112
1	12	129	OS185__2222_@gene4552-560	OS185__2222_@gene4552-560
1	12	130	OS185__49_@gene4190-271	OS185__49_@gene4190-271
1	12	131	OS185__1134_@gene976-370	OS185__1134_@gene976-370
1	12	132	OS195__2901_@gene5158-257	OS195__2901_@gene5158-257
1	12	133	OS185__1755_@gene1620-305	OS185__1755_@gene1620-305
1	12	134	OS195_2034_@intergenic1289-98	OS195_2034_@intergenic1289-98
1	12	135	OS185__595_@gene3528-368	OS185__595_@gene3528-368
1	12	136	OS223__1784_@gene5781-1220	OS223__1784_@gene5781-1220
1	12	137	OS185__780_@gene4330-325	OS185__780_@gene4330-325
1	12	138	OS185__2205_@gene2052-686	OS185__2205_@gene2052-686
1	12	139	OS185__3482_@gene869-62	OS185__3482_@gene869-62
1	12	140	OS185__3595_@gene718-589	OS185__3595_@gene718-589
1	12	141	OS185__2686_@gene2448-326	OS185__2686_@gene2448-326
1	12	142	OS155__4357_@gene4123-588	OS155__4357_@gene4123-588
1	12	143	OS185__1419_@gene1308-44	OS185__1419_@gene1308-44
1	12	144	OS185__2234_@gene4564-426	OS185__2234_@gene4564-426
1	12	145	OS185__135_@gene4010-308	OS185__135_@gene4010-308
1	12	146	OS185__2669_@gene2431-98	OS185__2669_@gene2431-98
1	12	147	OS185_1596_@intergenic669-23	OS185_1596_@intergenic669-23
1	12	148	OS185__3601_@gene713-4	OS185__3601_@gene713-4
1	12	149	OS185__1444_@gene1326-440	OS185__1444_@gene1326-440
1	12	150	OS195__2324_@gene1994-160	OS195__2324_@gene1994-160
1	12	151	OS185__707_@gene4320-367	OS185__707_@gene4320-367
1	12	152	OS223__2230_@gene5858-126	OS223__2230_@gene5858-126
1	12	153	OS185__1896_@gene3375-50	OS185__1896_@gene3375-50
1	12	154	OS185__2564_@gene2373-178	OS185__2564_@gene2373-178
1	12	155	OS185__2233_@gene4563-458	OS185__2233_@gene4563-458
1	12	156	OS223_3355_@intergenic1478-63	OS223_3355_@intergenic1478-63
1	12	157	OS185__1006_@gene3164-642	OS185__1006_@gene3164-642
1	12	158	OS185__1201_@gene1042-673	OS185__1201_@gene1042-673
1	12	159	OS185__3642_@gene669-223	OS185__3642_@gene669-223
1	12	160	OS185__4037_@gene3773-338	OS185__4037_@gene3773-338
1	13	1	OS185__4045_@gene3781-74	OS185__4045_@gene3781-74
1	13	2	OS185_579_@intergenic337-30	OS185_579_@intergenic337-30
1	13	3	OS155__3653_@gene3469-223	OS155__3653_@gene3469-223
1	13	4	OS185__507_@gene3612-226	OS185__507_@gene3612-226
1	13	5	OS185__1594_@gene1467-452	OS185__1594_@gene1467-452
1	13	6	OS185__3153_@gene2908-201	OS185__3153_@gene2908-201
1	13	7	OS185__503_@gene3616-547	OS185__503_@gene3616-547
1	13	8	OS185__2632_@gene2398-76	OS185__2632_@gene2398-76
1	13	9	OS185__4177_@gene166-122	OS185__4177_@gene166-122
1	13	10	OS185__1216_@gene1054-1	OS185__1216_@gene1054-1
1	13	11	OS185__622_@gene3502-234	OS185__622_@gene3502-234
1	13	12	OS185__2887_@gene2645-125	OS185__2887_@gene2645-125
1	13	13	OS195__3515_@gene5221-403	OS195__3515_@gene5221-403
1	13	14	OS185__3885_@gene4790-442	OS185__3885_@gene4790-442
1	13	15	OS185__2578_@gene4600-196	OS185__2578_@gene4600-196
1	13	16	OS185__2205_@gene2052-40	OS185__2205_@gene2052-40
1	13	17	OS223_2745_@intergenic23-112	OS223_2745_@intergenic23-112
1	13	18	OS185__3228_@gene4689-73	OS185__3228_@gene4689-73
1	13	19	OS185__367_@gene295-75	OS185__367_@gene295-75
1	13	20	OS185__2100_@gene2110-378	OS185__2100_@gene2110-378
1	13	21	OS185__4215_@gene132-145	OS185__4215_@gene132-145
1	13	22	OS185__2218_@gene4550-242	OS185__2218_@gene4550-242
1	13	23	OS223__2248_@gene5874-364	OS223__2248_@gene5874-364
1	13	24	OS185__111_@gene4043-115	OS185__111_@gene4043-115
1	13	25	OS185__939_@gene3225-81	OS185__939_@gene3225-81
1	13	26	OS185__467_@gene393-974	OS185__467_@gene393-974
1	13	27	OS223_Contig67_86_@gene5569-231	OS223_Contig67_86_@gene5569-231
1	13	28	OS185__3517_@gene835-469	OS185__3517_@gene835-469
1	13	29	OS195__3456_@gene5211-573	OS195__3456_@gene5211-573
1	13	30	OS185__4013_@gene3748-711	OS185__4013_@gene3748-711
1	13	31	OS185__2834_@gene2594-7	OS185__2834_@gene2594-7
1	13	32	OS185__1953_@gene1780-218	OS185__1953_@gene1780-218
1	13	33	OS185__334_@gene266-180	OS185__334_@gene266-180
1	13	34	OS185__1908_@gene4461-524	OS185__1908_@gene4461-524
1	13	35	OS185__2953_@gene2710-701	OS185__2953_@gene2710-701
1	13	36	OS185__3384_@gene4741-285	OS185__3384_@gene4741-285
1	13	37	OS185_3197_@intergenic283-196	OS185_3197_@intergenic283-196
1	13	38	OS155__750_@gene732-242	OS155__750_@gene732-242
1	13	39	OS185__414_@gene341-123	OS185__414_@gene341-123
1	13	40	OS185__1133_@gene975-934	OS185__1133_@gene975-934
1	13	41	OS195__2242_@gene1835-538	OS195__2242_@gene1835-538
1	13	42	OS185__1249_@gene1092-788	OS185__1249_@gene1092-788
1	13	43	OS185__1120_@gene962-282	OS185__1120_@gene962-282
1	13	44	OS185_1071_@intergenic89-10	OS185_1071_@intergenic89-10
1	13	45	OS185__190_@gene3958-249	OS185__190_@gene3958-249
1	13	46	OS185__374_@gene4249-448	OS185__374_@gene4249-448
1	13	47	OS195__2241_@gene1834-346	OS195__2241_@gene1834-346
1	13	48	OS195__1976_@gene5033-472	OS195__1976_@gene5033-472
1	13	49	OS185__3580_@gene733-645	OS185__3580_@gene733-645
1	13	50	OS185__2511_@gene2320-423	OS185__2511_@gene2320-423
1	13	51	OS185__1730_@gene4426-113	OS185__1730_@gene4426-113
1	13	52	OS185__323_@gene255-559	OS185__323_@gene255-559
1	13	53	OS185__3586_@gene727-157	OS185__3586_@gene727-157
1	13	54	OS185__2764_@gene2526-710	OS185__2764_@gene2526-710
1	13	55	OS185__3217_@gene2977-162	OS185__3217_@gene2977-162
1	13	56	OS185__2670_@gene2432-382	OS185__2670_@gene2432-382
1	13	57	OS185__1959_@gene1786-208	OS185__1959_@gene1786-208
1	13	58	OS185__2738_@gene2501-369	OS185__2738_@gene2501-369
1	13	59	OS185__4019_@gene3754-569	OS185__4019_@gene3754-569
1	13	60	OS185__3201_@gene2960-569	OS185__3201_@gene2960-569
1	13	61	OS223_Contig65_136_@gene5448-43	OS223_Contig65_136_@gene5448-43
1	13	62	OS155__4177_@gene3974-681	OS155__4177_@gene3974-681
1	13	63	OS155__2827_@gene2681-508	OS155__2827_@gene2681-508
1	13	64	OS185__2155_@gene2101-491	OS185__2155_@gene2101-491
1	13	65	OS185__4364_@gene44-781	OS185__4364_@gene44-781
1	13	66	OS185__1302_@gene1143-1085	OS185__1302_@gene1143-1085
1	13	67	OS185__4342_@gene67-485	OS185__4342_@gene67-485
1	13	68	OS185__850_@gene3326-295	OS185__850_@gene3326-295
1	13	69	OS185__4347_@gene4909-317	OS185__4347_@gene4909-317
1	13	70	OS223__2274_@gene5884-200	OS223__2274_@gene5884-200
1	13	71	OS185__3408_@gene4748-107	OS185__3408_@gene4748-107
1	13	72	OS155__4001_@gene3800-605	OS155__4001_@gene3800-605
1	13	73	OS185__2944_@gene2701-256	OS185__2944_@gene2701-256
1	13	74	OS185__2043_@gene1869-15	OS185__2043_@gene1869-15
1	13	75	OS185__2634_@gene2400-255	OS185__2634_@gene2400-255
1	13	76	OS185__2277_@gene1977-8	OS185__2277_@gene1977-8
1	13	77	OS185__3098_@gene2853-183	OS185__3098_@gene2853-183
1	13	78	OS185__858_@gene3302-141	OS185__858_@gene3302-141
1	13	79	OS185__2688_@gene2450-410	OS185__2688_@gene2450-410
[truncated: 28,721 more rows]
